# Supplementary material for: ARC‐18 Improved Motor Performance Through Inhibiting ACLY‐Mediated Smad2/3 Acetylation in a Model of Duchenne Muscular Dystrophy
Source: J Cachexia Sarcopenia Muscle. 2025 Oct 7;16(5):e70081. doi: 10.1002/jcsm.70081 (PMC12501411; doi:10.1002/jcsm.70081)
Supplement: Supplementary file 9 — Supplementary Table 1: The antibody information used in this study. Supplementary Tables 2–7. The list of differentially expressed (DE) proteins from proteomic analysis. [file JCSM-16-e70081-s006.xlsx]

## Sheet: TableS1 (Antibody)
Antibody	Specificity	Type	Dilution	Source	CAT NO.
Dystrophin	Anti-Dystrophin Antibody	Rabbit	1/1000	abcam	ab275391
α-dystroglycan	alpha-dystroglycan Antibody	Mouse	1/1000	Santa cruz	SC-53987
Pax7	Pax-7 antibody	Mouse	1/1000	Santa cruz	SC-81648
Myog	myogenin antibody	Mouse	1/1000	Santa cruz	SC-12733
Myod	MyoD antibody	Mouse	1/1000	Santa cruz	SC-377460
Myos	Anti-GDF11 + GDF8/Myostatin Antibody	Rabbit	1/1000	abcam	ab124721
MURF	Anti-MURF1 + MURF3 + MURF2 Antibody	Rabbit	1/1000	abcam	ab172479
Collagen I	Anti-Collagen I Antibody	Rabbit	1/1000	abcam	ab34710
α-SMA	Anti-alpha smooth muscle Actin Antibody	Rabbit	1/2000	abcam	ab5694
Fibronectin	Anti-Fibronectin Antibody	Rabbit	1/1000	abcam	ab2413
GAPDH	GAPDH Antibody	Rabbit	1/2000	CST	5174
Laminin	Laminin Polyclonal Antibody	Rabbit	1/200	Invitrogen	PA5-115490
eMyhc	Myosin heavy chain (embryonic)Antibody	Mouse	1/200	DSHB	F1.652
MHC	Myosin heavy chain, sarcomere (MHC)Antibody	Mouse	1/200	DSHB	MF20
ACLY	Anti-ATP citrate lyase Antibody	Rabbit	1/1000	abcam	ab40793
Samd2/3	SMAD2/3 antibody	Rabbit	1/1000	CST	8685
Ace-lys	Acetylated-Lysine Antibody	Rabbit	1/50	CST	9441S
p62	Anti-SQSTM1/p62 antibody	Rabbit	1/1000	abcam	ab109012
Lc3	LC3B Antibody	Rabbit	1/1000	CST	2775
Ubiquitin	Anti-Ubiquitin antibody	Rabbit	1/1000	abcam	ab19247
Chemical reagent	Source	CAT NO.
Cycloheximide (CHX)	MCE	HY-12320
MG-132	MCE	HY-13259
Recombinant Human TGF β1	PeproTech	100-21C
Deflazacort	MCE	HY-13609
Evans Blue	MCE	HY-B1102

## Sheet: TableS2 (mdx vs WT)
WT-1	WT-2	WT-3	WT-4	mdx-1	mdx-2	mdx-3	mdx-4	Accession	GN	p-value	Log2 Fold change
-1.88007	-1.27575	-0.947199	-1.54147	0.848432	0.290984	0.507297	0.795972	P13541	Myh3	0.000142327	2.02179
-0.101921	0.413261	1.07427	0.796411	-0.587456	-0.311627	-0.290562	-2.09326	Q9QXS1	Plec	0.0339348	-1.36623
2.34697	1.41962	0.424911	0.920284	-0.6459	-0.0842318	-0.551085	-0.856241	Q62234	Myom1	0.00631224	-1.81231
2.50624	1.57676	0.422196	0.662636	-0.354696	-0.390219	0.210392	-0.225383	Q5XKE0	Mybpc2	0.0241469	-1.48193
-0.254218	1.37978	1.12723	0.468909	-2.05913	-0.675206	-1.27135	-0.921612	Q9WUB3	Pygm	0.00686421	-1.91225
-0.923329	-1.17705	-0.999718	-0.79957	1.89581	0.361022	0.422921	1.14474	P07724	Alb	0.00194514	1.93104
2.01265	1.3587	0.70836	1.27684	-1.07506	-0.497059	-0.247946	-0.617615	P07310	Ckm	0.000868109	-1.94856
0.254163	-1.03474	-0.646731	-0.220783	1.91065	0.507302	1.45993	0.61476	P31001	Des	0.0126596	1.53518
-1.05795	-1.43114	-1.24406	-1.1439	1.344	0.443659	0.317607	1.36603	P60710	Actb	0.000389913	2.08709
0.06128	-1.08766	-1.44813	-0.710034	1.24168	0.516013	1.31889	0.911234	P17182	Eno1	0.00291464	1.79309
0.692855	-0.486783	-0.767056	-0.81447	1.41433	-0.0793356	1.31691	1.04949	P63017	Hspa8	0.0419917	1.26921
1.65817	1.39002	0.822663	1.03778	-1.94901	-0.456353	-0.568344	-0.807447	Q9D0F9	Pgm1	0.00140748	-2.17245
0.901846	1.10195	1.73616	1.14577	-0.900681	-0.272643	-0.315962	-0.984988	Q6P8J7	Ckmt2	0.000400372	-1.84
1.35595	0.933884	1.21493	1.70747	-0.783298	-0.568599	-0.283904	-0.898425	P04247	Mb	9.18691e-05	-1.93662
-0.830138	-1.10264	-1.11536	-0.733207	2.23863	0.582212	0.461661	1.19702	Q921I1	Tf	0.0025871	2.06522
-1.0371	-1.14905	-1.08173	-0.948435	1.74339	0.686588	0.157604	1.02731	P14824	Anxa6	0.00110402	1.9578
-0.759132	-1.17902	-0.980076	-0.844417	1.81936	0.402358	0.909438	1.08059	P20152	Vim	0.000636867	1.9936
1.91184	0.343302	0.916839	1.45528	-0.75715	-0.533117	0.970277	-0.938953	Q9JIF9	Myot	0.0373482	-1.47155
-1.46547	-0.863354	-0.257832	-1.25666	1.00285	0.76695	0.11732	0.666014	P11499	Hsp90ab1	0.00265598	1.59911
-0.98132	-1.03047	-0.770147	-1.11273	0.661152	0.734444	0.304402	0.57274	P62631	Eef1a2	1.30099e-05	1.54185
-1.136	-1.12485	-0.904597	-0.871981	0.284322	-0.129833	-0.0796095	1.11737	P68372	Tubb4b	0.00453665	1.30742
-1.3373	-0.902707	-0.626039	-1.04982	0.966104	0.620728	0.176222	1.09929	P58252	Eef2	0.000548061	1.69455
-0.563994	-1.07544	-1.12662	-0.825002	1.50402	0.567454	1.09803	0.625388	P48678	Lmna	0.000353306	1.84649
-0.878095	0.280625	2.18191	1.06856	-1.76	-1.12675	-1.32756	-0.902842	P50544	Acadvl	0.0274008	-1.94254
1.23332	0.8488	1.12472	0.428379	-1.2315	-0.66064	-0.44719	-0.955637	Q91ZJ5	Ugp2	0.000428629	-1.73255
2.29534	0.885571	0.451695	1.95272	-0.0385671	0.187658	0.31334	-0.694886	Q9R0Y5	Ak1	0.0249146	-1.45445
-0.320904	-1.26386	-0.611424	-0.750223	0.54258	1.05694	0.646074	0.206898	Q1XH17	Trim72	0.00218335	1.34973
-1.0282	-1.26542	-0.973697	-0.694566	1.36042	0.309442	0.553154	0.999227	P99024	Tubb5	0.000468621	1.79603
-1.25369	-1.40313	-1.00168	-0.411946	0.770128	0.342995	0.633332	0.708932	Q7TMM9	Tubb2a	0.000472322	1.63146
-0.7374	-1.126	-1.13251	-0.890575	1.39956	0.534142	0.691934	0.867156	P57780	Actn4	0.000125073	1.84482
-0.649797	-1.00884	-0.959219	-0.812808	1.7381	0.363729	0.866795	0.375008	Q64727	Vcl	0.00224418	1.69357
2.81963	1.39133	-0.016727	0.930623	-0.161388	-0.389056	0.205727	-1.10936	Q9JK37	Myoz1	0.045234	-1.64473
0.794217	-0.85983	-0.907543	-0.589436	1.33345	0.237861	1.14673	0.503816	O08539	Bin1	0.0463054	1.19611
-0.104372	-0.823322	-0.54097	-0.430116	1.64526	-0.0936855	1.3047	0.0968441	Q05793	Hspg2	0.0379737	1.21297
-0.405483	-0.796871	0.0427211	-0.441618	2.11343	0.146379	0.814669	0.93311	P63038	Hspd1	0.0195591	1.40221
-1.15391	-1.07651	-1.29281	-0.984902	1.80409	0.528219	0.371821	1.12823	P01027	C3	0.000760112	2.08512
-1.43616	-0.905798	-1.09484	-0.83318	-0.0873133	0.10506	-0.065677	0.91439	P68368	Tuba4a	0.0032663	1.28411
-0.727461	0.219648	1.39131	0.638161	-1.74551	-0.452545	-1.06731	-0.572608	Q8BH59	Slc25a12	0.0449493	-1.33991
1.795	1.21497	0.704918	1.01401	-0.463019	-0.581082	0.0772176	-1.8196	Q70IV5	Synm	0.00659505	-1.87885
-1.2915	-1.29655	-1.04395	-0.652738	1.0295	0.197841	0.527365	0.942205	P68369	Tuba1a	0.000386957	1.74541
-0.0343578	-0.403084	-0.0795792	-0.264793	-1.11652	-0.457337	-0.77869	-0.457337	A2AQP0	Myh7b	0.0298931	-0.507017
1.25751	2.17474	0.351254	0.912989	-1.67364	-0.689261	-0.813232	-1.49395	P13707	Gpd1	0.00209295	-2.34164
-1.66952	-1.17916	-1.19076	-0.666623	0.32865	0.183628	0.187841	1.24904	Q68FD5	Cltc	0.00228021	1.66381
-0.926851	-0.962274	-0.64153	-0.782041	1.95329	0.468994	1.11492	0.87989	P26039	Tln1	0.000953937	1.93245
-0.369297	-0.799988	-1.36859	-0.710223	0.574553	0.668908	0.796023	1.28749	P70402	Mybph	0.000747987	1.64377
-0.713045	-1.29592	-1.0912	-0.850475	0.978949	0.205023	0.53723	0.978949	P16546	Sptan1	0.000340032	1.6627
-1.03761	-1.10604	-1.07762	-0.832601	1.45485	0.539519	0.812533	1.00616	P10126	Eef1a1	6.81119e-05	1.96673
1.69606	1.10669	1.14829	1.83046	-1.17311	-0.855208	0.333216	-1.01711	P05201	Got1	0.00160201	-2.12343
0.699195	1.33798	2.54906	1.104	-0.720753	-0.404028	0.495	0.0138103	Q8BMF4	Dlat	0.0163478	-1.57655
-0.634831	1.29546	1.97971	0.319429	-0.577788	-0.979582	-1.06643	-1.83074	Q9Z2I9	Sucla2	0.025576	-1.85358
-1.35354	-1.36451	-1.0039	-0.75391	1.69448	0.446723	0.842374	1.09163	Q8VDD5	Myh9	0.000386392	2.13777
-0.470374	0.838053	1.44642	0.747368	-1.47082	-0.576726	-0.969479	-0.382779	Q60932	Vdac1	0.0189455	-1.49032
-1.60177	-1.02142	-1.22471	-0.667091	0.472763	-0.0466403	0.104541	1.07543	Q62261	Sptbn1	0.00291818	1.53027
0.246447	-0.706506	-1.19988	-0.362055	1.20674	0.499562	0.118198	0.775677	P62259	Ywhae	0.0229556	1.15554
-0.860864	-1.32303	-0.967101	-0.911258	1.71483	0.570975	0.609471	0.995821	P07356	Anxa2	0.000433166	1.98834
1.21558	-0.0258514	0.964142	1.44092	-0.259385	-0.200277	0.151389	-0.750894	P97447	Fhl1	0.0205461	-1.16349
-0.420392	-0.995633	-0.969034	-0.735294	2.26152	0.469151	1.1581	0.747484	P20029	Hspa5	0.00345277	1.93915
2.26798	0.954937	0.693522	1.37945	-0.837663	-0.489375	0.27199	-0.880083	Q8CI51	Pdlim5	0.00603794	-1.80776
-1.02594	-0.352895	-0.120921	-0.752584	1.19994	-0.168989	1.10392	0.399456	P02468	Lamc1	0.0197899	1.19667
-0.35115	-1.12656	-1.02723	-0.899854	1.97487	0.527769	0.959407	1.03651	P09103	P4hb	0.00133273	1.97584
0.20001	0.940783	1.48683	1.09783	-1.22957	-0.38118	-0.823849	-1.07258	P41216	Acsl1	0.00147172	-1.80816
-0.665478	-1.10959	-0.762298	-0.811753	1.75687	0.10133	0.0170059	1.23987	P07759	Serpina3k	0.0103725	1.61605
-1.8717	-1.3174	-0.601568	-1.19291	-0.0621207	0.598839	0.321594	0.321594	Q02053	Uba1	0.0019305	1.54087
1.74293	0.350232	0.818558	1.83536	0.0373139	0.116241	0.207732	-0.77907	P62897	Cycs	0.023254	-1.29122
-1.55497	-0.768954	-1.22763	-0.56938	0.440645	0.361028	-0.205435	1.02908	P07901	Hsp90aa1	0.00528159	1.43656
-0.650452	-1.01937	-0.430216	-0.713965	0.74144	-0.524206	0.698015	0.331194	P35486	Pdha1	0.0186889	1.01511
-0.927927	-1.27438	-1.08104	-0.61321	1.49415	0.368402	0.584762	0.745018	Q91VI7	Rnh1	0.000749407	1.77222
-0.782933	-0.989726	-0.833331	-0.717006	-0.451707	0.343069	-0.302233	0.724185	Q9ERD7	Tubb3	0.0180227	0.909077
-0.977126	-1.08874	-0.843137	-0.858368	2.09507	0.517042	0.591935	0.940134	Q8BTM8	Flna	0.0017358	1.97789
-0.942633	-1.15219	-1.14824	-1.24957	1.55217	0.216223	0.551569	1.35671	Q61838	Pzp	0.000761876	2.04233
0.0526582	1.12545	1.01232	0.220236	-1.45016	-0.336671	-1.07078	-1.19583	P97443	Smyd1	0.00428114	-1.61603
-0.773613	-1.09912	-0.944803	-0.929102	2.17851	0.558578	0.316686	1.11782	P29699	Ahsg	0.00325629	1.97956
-0.989092	-1.26312	-0.973229	-0.853642	1.59265	0.39593	0.227169	1.30346	P22599	Serpina1b	0.00153175	1.89957
-0.81507	-1.31583	-0.993053	-0.694203	2.05061	0.15723	0.287457	1.13338	P07758	Serpina1a	0.00665726	1.86171
-2.3595	-1.60229	-0.0817424	-0.928954	0.0880301	0.100066	-0.241549	0.326501	Q9JHU4	Dync1h1	0.039137	1.31138
-1.29232	-0.533094	-0.638715	-0.684484	1.46029	0.123232	0.973151	0.363877	Q61292	Lamb2	0.00472173	1.51729
-0.832711	-1.10681	-0.785727	-0.889157	1.98093	0.134038	0.18427	1.05478	Q00897	Serpina1d	0.00755549	1.74211
-0.782521	-1.13286	-0.950537	-0.838251	2.3202	0.45848	0.241769	1.04022	P13020	Gsn	0.00632161	1.94121
-1.68942	-1.15867	-0.855761	-0.645039	-0.572353	0.614117	-0.137424	-0.0979407	P15508	Sptb	0.0209044	1.03882
-0.271163	1.04653	1.69547	0.935727	-1.61363	-0.228248	-1.08435	-0.722107	P48962	Slc25a4	0.0127915	-1.76372
-1.30158	-1.12935	-1.16759	-1.27893	0.0398112	0.63335	0.260458	0.5093	Q60854	Serpinb6	2.73123e-05	1.58009
1.30596	0.98791	1.31678	1.52051	-1.45607	-0.601937	-0.576596	-0.627334	P14152	Mdh1	0.000125128	-2.09827
-0.370304	0.40659	1.57691	1.67813	-1.72181	-0.0509586	-0.866372	-0.714534	P16125	Ldhb	0.0323881	-1.66125
-0.718795	-0.90074	-0.722458	-0.704196	1.74664	0.0726409	0.149624	0.798455	Q00898	Serpina1e	0.00980133	1.45339
-1.12141	-1.40979	-0.0617748	-0.968414	0.87224	0.0767909	0.553077	-0.355472	Q8BFR5	Tufm	0.0249949	1.17701
-0.72922	-1.39737	-0.612514	-1.10336	2.06487	0.543234	0.35322	1.16846	P11276	Fn1	0.00337533	1.99306
-1.09262	0.530697	-0.00759078	0.344698	-1.46921	-1.12237	-0.726125	-1.04812	O08532	Cacna2d1	0.0391092	-1.03525
-1.50372	-1.60111	-1.01137	-0.0618378	0.581197	0.239628	1.03068	-0.0618378	P17156	Hspa2	0.0124235	1.49193
-1.02948	-1.11601	-1.21572	-1.08917	1.96498	0.455449	0.369358	1.33013	Q8K0E8	Fgb	0.00136534	2.14257
-1.16192	-0.609126	-1.26115	-0.216186	1.41939	0.173717	0.804311	0.744184	Q922F4	Tubb6	0.00401467	1.5975
-2.04256	-1.28678	-0.402269	-0.171394	0.316994	0.877147	-0.0825099	0.587291	Q8VDN2	Atp1a1	0.0257248	1.40048
0.207111	-0.76674	-0.91057	-0.183036	1.39504	0.677833	1.20862	0.195107	P26043	Rdx	0.0142402	1.28246
-0.34476	-1.01304	-0.415848	0.613882	0.197534	0.823951	1.29783	0.979432	Q9WV35	Apobec2	0.0341663	1.11463
0.0235633	0.381483	2.21818	1.33608	-0.604336	-0.275983	-0.782419	-0.177275	Q9WV06	Ankrd2	0.0303398	-1.44983
0.0537129	-1.05164	-0.975012	-0.37474	1.60614	0.649787	0.906662	0.765903	P51885	Lum	0.00355369	1.56904
-0.360027	-1.20841	-0.650515	-0.815421	2.32885	0.247465	0.238778	1.45441	P21614	Gc	0.0146274	1.82597
-0.111316	-1.02248	-1.07607	-0.470429	1.4496	0.329556	0.981289	0.720055	P28654	Dcn	0.00342316	1.5402
-0.601363	-1.62916	-1.15198	-0.669551	1.52676	0.61334	0.427997	0.417796	Q80X90	Flnb	0.00260436	1.75949
-0.644976	-1.0361	-0.812586	-0.603781	1.43731	0.541264	0.97401	0.698165	O54724	Cavin1	0.000254676	1.68705
-1.06535	-1.04192	-1.18645	-1.13314	2.06752	0.321901	0.452428	1.14963	Q8VCM7	Fgg	0.00193543	2.10458
-0.713076	-1.29039	-0.932877	-0.40742	1.54165	0.723423	0.516565	0.895015	Q62000	Ogn	0.00090719	1.7551
1.9857	0.806922	0.396433	1.60114	-0.722591	-0.0946467	-0.387444	-0.256308	P10649	Gstm1	0.00676866	-1.5628
-1.18984	-0.0950015	-0.169599	-0.550482	1.08977	-0.296024	0.872885	0.374237	P02469	Lamb1	0.0434747	1.01145
0.95139	0.366407	1.32633	1.81012	-0.391024	-0.601429	0.122476	-1.06756	Q5EBG6	Hspb6	0.00654343	-1.59795
-1.04861	-1.21018	-0.518914	-0.83736	0.895957	0.377076	0.321745	-0.162006	Q61316	Hspa4	0.00299563	1.26196
-0.290394	0.6727	1.98509	0.348469	-1.40195	-0.228379	-0.860193	-0.572627	Q9DC69	Ndufa9	0.0366717	-1.44475
-1.23861	-1.2196	-0.677954	-1.39232	1.22836	0.4169	0.0356568	0.728925	P42932	Cct8	0.00110489	1.73458
0.239875	0.588111	1.89175	1.93111	-0.904023	-1.80254	-0.683717	-0.605815	Q9EQ20	Aldh6a1	0.00582591	-2.16174
-1.35613	-1.56713	-0.994134	-0.806885	0.640678	0.365526	0.437048	0.852389	O88342	Wdr1	0.000135232	1.75498
-0.832331	-1.05717	-1.08095	-1.05323	1.8523	0.224912	0.373302	1.14679	Q00623	Apoa1	0.00244946	1.90525
-0.734182	-1.02223	-0.715939	-0.562452	1.77638	0.478687	0.165084	0.924201	P80314	Cct2	0.00459475	1.59479
-0.869248	-1.16536	-1.10317	-1.06229	1.56347	0.506658	0.630618	1.04289	P26041	Msn	0.000197573	1.98593
-0.890724	-1.09235	-1.13663	-1.14886	1.9024	0.10044	0.41213	1.35069	E9PV24	Fga	0.00307287	2.00856
1.45894	1.18842	1.59995	1.71837	-0.719761	-0.938999	-0.189498	-0.514807	Q61696	Hspa1a	4.0947e-05	-2.08219
-0.994084	-1.43897	-0.871949	-0.523667	-0.0145682	0.190919	-0.300083	1.22334	O08553	Dpysl2	0.0179868	1.23207
-1.34009	-0.97449	-0.993858	-0.830597	0.190603	0.489374	-0.0145198	0.965309	Q61598	Gdi2	0.000927228	1.44245
-0.668266	-1.07154	-1.03834	-0.762375	2.09879	0.693417	0.896106	0.659795	P27773	Pdia3	0.00145264	1.97216
0.648465	1.23148	1.18497	1.40095	-2.00595	-1.16248	-1.37842	-0.617234	P54822	Adsl	0.000338362	-2.40749
-0.739909	-1.50974	-0.124502	-0.183314	0.4997	0.154783	0.663118	0.814946	Q07417	Acads	0.0156661	1.1725
-1.00843	-1.23609	-0.957678	-1.02824	2.08564	0.825749	0.281451	1.18041	Q91X72	Hpx	0.00137645	2.15092
1.05918	1.26086	1.31699	1.19013	-0.651809	-0.8207	-0.742826	-0.786483	P11531	Dmd	1.02483e-07	-1.95724
-1.13497	-1.14089	-1.24886	-0.921129	1.23746	0.609029	0.645019	0.83224	P63101	Ywhaz	1.87019e-05	1.9424
-7.67e-05	-1.31526	-1.02238	-0.843236	1.65524	0.954783	0.607717	0.669768	P97384	Anxa11	0.00309827	1.76712
-1.00111	-1.21986	-0.813027	-0.299319	1.24746	0.1939	0.661782	1.21716	P47738	Aldh2	0.00198313	1.6634
-1.0152	-1.04487	-1.12267	-0.91587	1.8292	0.150313	0.491003	1.17043	P28665	Mug1	0.00209494	1.93489
-0.919784	-1.04566	-0.959455	-0.567239	0.983272	0.0141926	0.609906	1.10353	Q60847	Col12a1	0.00113286	1.55076
-1.02542	-1.23375	-0.478651	-1.13723	1.10532	0.841121	-0.417431	0.457385	Q8BG32	Psmd11	0.0077117	1.46536
-0.849523	-1.24742	-0.908032	-0.849523	1.59274	-0.162486	0.0863285	2.06968	Q9DBJ1	Pgam1	0.0158415	1.86019
0.0243185	-1.12107	-1.2369	-0.807664	0.155843	-0.242729	1.96323	0.47904	O70209	Pdlim3	0.049298	1.37417
-2.13065	-1.50049	-0.344536	-1.43424	0.271742	0.525248	0.0957401	0.824156	Q9D783	Klhl40	0.00447871	1.7817
-0.847941	-1.18219	-1.00143	-1.07356	1.29653	0.269934	0.754335	0.866063	P18242	Ctsd	0.000177191	1.823
0.806931	-0.926272	-0.618644	-0.330554	1.69458	0.467257	1.19605	0.615597	Q9CWJ9	Atic	0.0368641	1.26051
-0.435067	-1.44729	-1.16699	-0.354642	1.3648	0.596739	0.910435	0.755935	Q9JK53	Prelp	0.00144448	1.75797
-1.04979	-1.23835	-0.993178	-0.923703	1.35305	0.165048	0.764682	0.674832	Q62009	Postn	0.000395736	1.79066
-0.891499	-1.27521	-0.722805	-0.911269	1.79123	0.602199	0.757992	0.916743	P28653	Bgn	0.00050422	1.96724
-0.877547	-1.18323	-0.709751	-1.19168	1.29792	0.452698	0.130582	0.843682	P80317	Cct6a	0.000963791	1.67177
-0.788403	-1.24745	-0.637099	-1.41329	0.640115	0.534084	0.362175	1.06573	P80318	Cct3	0.000408798	1.67209
0.0269612	-1.07591	-1.04883	-0.664199	0.1856	0.655545	0.212495	0.94473	Q99JB8	Pacsin3	0.00929003	1.19009
-1.72116	-0.880162	-0.660177	-0.789732	1.2608	-0.20147	0.0429983	1.27311	P26443	Glud1	0.0129015	1.60667
0.1711	1.27594	0.373589	1.0403	-1.4276	-0.732051	0.124003	-2.82279	Q8VCR8	Mylk2	0.0290532	-1.92984
-0.532406	-1.02203	-0.481914	-0.122764	1.36376	0.281361	1.71599	0.730193	P04117	Fabp4	0.00553488	1.5626
-0.425624	-0.757081	-0.660812	-0.757081	1.56995	0.833954	0.713511	0.85033	P14869	Rplp0	0.000231886	1.64209
-0.55154	-1.28372	-1.12905	-0.874419	1.04611	0.355188	1	0.68043	P16045	Lgals1	0.000264085	1.73011
-0.726542	-1.05256	-1.06482	-1.22545	0.339143	0.46811	0.595594	1.25185	Q61171	Prdx2	0.00032153	1.68102
-0.36091	-1.0885	-0.776742	-1.28755	1.89051	0.862442	0.289864	0.207472	P46471	Psmc2	0.00828512	1.691
-0.360863	-0.733353	0.0622803	-1.22867	2.28691	0.930546	0.210546	1.18148	P20108	Prdx3	0.0151562	1.71752
-0.848663	-1.24384	-1.06681	-0.912469	1.7797	0.605843	0.775162	0.900323	P10605	Ctsb	0.000322463	2.0332
-0.592578	-1.17515	-1.05773	-0.693374	1.52377	0.449361	1.07956	0.768542	P61979	Hnrnpk	0.000482842	1.83502
-0.56607	-0.908275	-0.96924	-0.794056	2.37038	0.649764	0.632911	0.859209	P14211	Calr	0.00392845	1.93748
-1.35564	-1.38701	-0.607827	-1.1071	-0.893141	-0.371923	0.1026	0.465621	P28652	Camk2b	0.0345297	0.940184
-0.902194	-1.03481	-0.95455	-0.837982	1.96278	0.526639	0.898903	1.00507	P08113	Hsp90b1	0.000591791	2.03073
-0.927794	-1.5169	-0.896997	-1.00248	0.659912	0.957685	1.02527	0.00070911	A2AMM0	Cavin4	0.000718851	1.74694
-0.0189021	0.755475	1.9165	1.36612	0.414962	-0.284595	-1.30413	-1.89057	P09671	Sod2	0.0366985	-1.77088
-0.296904	-1.14087	-0.901762	-0.874141	1.764	0.52478	0.796808	1.04945	P99027	Rplp2	0.00122693	1.83718
0.262122	-0.72271	-0.786616	-0.202832	1.8513	0.958618	0.899028	0.453661	P63028	Tpt1	0.0104494	1.40316
-1.58173	-0.986524	-0.139444	-0.94829	0.630554	0.732821	0.158616	0.373434	P80313	Cct7	0.00512401	1.38785
-0.511597	-0.991895	-0.8098	-0.402391	1.18614	0.325407	0.996224	0.325407	Q4U4S6	Xirp2	0.0018406	1.38722
-0.836026	-0.9702	-1.17203	-0.578033	1.73215	0.547889	1.16497	0.409143	O88569	Hnrnpa2b1	0.00133879	1.85261
-0.885878	-1.42325	-0.861544	-0.833421	1.84065	0.319156	0.407658	1.25421	O08677	Kng1	0.00238501	1.95644
-1.26009	-0.82775	-0.814891	-0.905204	1.11576	1.18121	0.301084	0.417604	Q62167	Ddx3x	0.000509321	1.7059
-0.987603	-1.3798	-1.00167	-0.945606	1.59888	0.48848	0.602004	1.08972	P14206	Rpsa	0.000312722	2.02344
-1.11012	-1.5556	-0.551573	-0.740751	1.03788	0.107457	1.17821	0.910464	Q8BGQ7	Aars1	0.00150694	1.79801
-1.05609	-0.680837	-0.548883	-1.1529	1.26599	0.580275	0.622386	0.629382	P80315	Cct4	0.000300325	1.63419
-0.753728	-1.18905	-0.973944	-0.802959	1.57622	0.610095	0.753289	0.931734	P48036	Anxa5	0.000192303	1.89775
-1.7268	-1.01667	-1.11214	-0.938187	1.10414	0.739069	0.787526	0.696129	P51881	Slc25a5	5.6571e-05	2.03017
-0.469129	-1.30472	-1.15631	-0.68387	1.70473	0.618265	0.758207	0.92773	Q99PT1	Arhgdia	0.000877485	1.90574
-1.4464	-1.10343	-0.590195	-0.848202	1.33838	0.365085	0.382028	0.273891	P62702	Rps4x	0.00218766	1.5869
-0.394689	-1.24991	-0.873626	-0.926635	1.62459	0.21997	0.53592	1.43342	P23953	Ces1c	0.00322449	1.81469
-0.580028	-0.915805	-0.856848	-0.767717	2.46974	0.75675	0.231582	0.807615	P01837	Igkc	0.00939509	1.84652
-0.736891	-1.42476	-1.09	-0.439261	0.394656	0.245323	0.904554	0.0487601	O88456	Capns1	0.0033445	1.32105
-0.923973	-1.16368	-1.21542	-0.982746	1.58694	0.452915	1.042	0.807601	Q61207	Psap	0.000172699	2.04382
0.572149	0.584693	1.2921	0.211093	-1.73193	-0.297652	-1.10032	0.303181	Q62095	Ddx3y	0.0337391	-1.37169
-0.767819	-0.886288	-0.367487	-1.21168	1.66067	0.661791	0.440347	0.769517	P62908	Rps3	0.00184937	1.6914
1.51169	1.24841	0.785129	1.70549	-0.590701	0.255609	0.0860848	-0.310443	P15626	Gstm2	0.00190693	-1.45254
-0.591559	-1.20896	-0.571449	-1.08216	1.75827	0.311526	0.591785	0.912887	P19324	Serpinh1	0.00254508	1.75715
-0.783943	-1.38056	-0.962063	-1.26456	0.842598	0.605128	0.858344	0.662724	P09541	Myl4	1.85343e-05	1.83998
-1.16587	-0.992837	-0.652416	-1.07879	0.815871	0.654513	0.216839	0.996404	P68040	Rack1	0.00018044	1.64338
2.79694	0.61811	0.801247	1.75126	-0.505034	-0.90384	0.0272538	-0.683512	Q64105	Spr	0.0097758	-2.00817
-0.548476	-1.16405	-0.975289	-0.98192	1.53457	0.30616	1.28645	0.929238	P14733	Lmnb1	0.000628447	1.93154
0.313683	-0.944066	-0.742532	-0.71772	1.78264	0.21238	0.999697	0.773486	P57776	Eef1d	0.0145936	1.46471
-1.16465	-0.757117	-0.867383	-1.657	1.27129	0.821687	-0.0665458	0.92169	P10630	Eif4a2	0.00182406	1.84857
-1.39681	-1.10289	-0.561042	-0.788062	1.24027	0.582065	0.468481	0.553904	Q9CQV8	Ywhab	0.000599574	1.67338
-0.517166	-1.36601	-1.13992	-0.930806	1.73016	0.628251	0.549881	1.35598	P18760	Cfl1	0.000906362	2.05454
-1.12402	-1.21919	-1.17487	-1.19487	1.6972	0.708472	0.292024	1.12019	Q61646	Hp	0.000392682	2.13271
-1.37121	-0.475931	-1.24913	-0.913181	1.61157	0.528404	0.268136	0.106615	Q8VDM4	Psmd2	0.00606451	1.63104
-1.73856	-1.61007	-0.999808	-0.547542	1.61016	0.890883	0.756113	0.0054581	Q9WV55	Vapa	0.00317946	2.03965
-0.831207	-1.29728	-1.17133	-1.05982	1.32526	0.76836	0.810461	0.820112	P62962	Pfn1	1.79531e-05	2.02096
-0.898374	-1.3125	-0.795294	-1.13428	1.6634	0.443912	1.01073	1.28754	Q61233	Lcp1	0.000274611	2.13651
-0.689255	-1.05505	-1.00103	-0.995062	1.34139	0.67057	0.931427	0.318341	Q61595	Ktn1	0.000275208	1.75053
-0.0489059	1.31756	1.56795	-0.132814	-0.882132	-0.344839	-0.516825	-0.416238	Q99KQ4	Nampt	0.0388649	-1.21596
-1.15251	-1.19067	-1.13832	-0.715151	1.62052	0.347776	0.912932	1.07296	P40142	Tkt	0.00037567	2.03771
-1.01482	-1.31374	-0.608166	-0.77213	0.707362	0.822092	0.264497	0.199262	Q9D8N0	Eef1g	0.000626533	1.42552
-0.493674	-1.00011	-1.12061	-0.26269	1.50409	0.752956	1.10284	0.18957	P63242	Eif5a	0.00349491	1.60663
-1.35049	-2.00775	-0.760773	0.747523	0.989053	0.485605	1.19659	0.340379	Q8CI43	Myl6b	0.0426259	1.59578
-0.608076	-0.933665	-0.841193	-0.178781	2.24629	0.112733	1.10912	0.823123	O88844	Idh1	0.0112325	1.71325
-0.8315	-1.23007	-0.91947	-0.869769	1.30729	0.370782	1.14014	1.10172	C0HKE5	H2ac11	0.000139435	1.94269
1.20313	1.73048	0.880679	0.772161	-0.968714	-1.348	-1.32411	-1.63672	P12367	Prkar2a	6.98947e-05	-2.466
-1.1921	-1.41801	-0.74734	-0.416316	1.47266	0.19326	0.738945	1.3596	O08756	Hsd17b10	0.00229902	1.88456
0.0478783	-1.00404	-0.750488	-0.736545	1.19138	0.550185	0.613216	1.17934	P62334	Psmc6	0.00201124	1.49433
0.305125	-1.26882	-1.21745	-0.933166	1.63928	0.654619	1.39524	1.14255	Q9Z2U1	Psma5	0.0033989	1.9865
-0.425095	-0.640601	-0.974634	-0.416236	1.60377	0.457476	1.35669	0.778317	P62983	Rps27a	0.00129067	1.6632
-0.482072	-1.62364	-1.3439	-0.263677	1.86108	0.325783	1.18039	0.145333	P62960	Ybx1	0.012826	1.80647
-0.423914	-0.959826	-0.692409	-0.469615	1.75545	0.301325	1.28251	0.900195	Q99LF4	Rtcb	0.00216909	1.69631
-0.875528	-1.30828	-1.03867	-1.0648	1.50817	0.80178	0.349894	0.894337	Q9Z1T2	Thbs4	0.000250866	1.96036
-1.01099	-1.21161	-0.839658	-0.790129	2.02948	0.561218	0.764513	0.831673	Q9WVA4	Tagln2	0.00114254	2.00982
-1.79674	-0.754894	-0.0446173	-0.0446173	1.04258	0.0877158	0.164184	1.11271	Q8BH64	Ehd2	0.0442667	1.26201
-0.685637	-1.88005	-1.02427	-0.741628	0.205029	1.03656	-0.555652	0.222751	Q9R0P3	Esd	0.021871	1.31007
-1.9443	-1.38479	-0.856804	-0.640867	0.700682	0.756547	0.188011	0.852501	O09161	Casq2	0.00138383	1.83113
0.550748	0.104972	1.54842	1.4719	0.809692	-2.05273	-1.14053	-1.64726	Q91ZA3	Pcca	0.037799	-1.92672
-1.44162	-1.06924	-0.527637	-0.731472	1.04004	0.83612	0.1244	0.434882	P11983	Tcp1	0.00163809	1.55135
-0.708817	-0.922161	-1.05487	-0.69721	2.86541	0.995649	0.0422421	0.922718	P01867	Igh-3	0.0141556	2.05227
-0.356781	-0.70055	-0.747686	-0.818988	2.17516	0.36519	1.18325	1.17127	Q9D1A2	Cndp2	0.00273849	1.87972
-0.817871	-1.32042	-0.750212	-1.06555	2.19024	0.359889	0.198002	1.40578	P20918	Plg	0.00585432	2.02699
-0.906538	-1.25542	-0.929285	-0.891493	1.52606	0.523973	0.71837	0.974526	P10107	Anxa1	0.000171288	1.93142
-0.648151	-1.39313	-1.84821	-0.946348	1.18892	0.884624	0.425084	0.752724	Q07076	Anxa7	0.000582389	2.0218
-1.025	-1.3134	-0.94427	-0.465019	0.239989	-0.119344	0.967113	0.440284	Q9WU78	Pdcd6ip	0.00371898	1.31893
-0.413918	-0.891152	-0.999202	-0.723023	1.34609	0.2714	0.454644	1.23058	Q99KJ8	Dctn2	0.00185308	1.5825
-1.06237	-0.349706	-1.24714	-0.466112	2.39618	0.824369	0.841122	0.282587	Q60605	Myl6	0.0102001	1.8674
0.620721	1.01324	0.938504	0.833282	-0.388997	-0.751475	0.0923165	-1.19082	P56391	Cox6b1	0.002587	-1.41118
-0.328925	-1.51272	-0.746499	-0.549019	1.08875	0.012836	0.51452	0.112324	P56399	Usp5	0.0140019	1.2164
-0.547411	-0.61193	-0.907136	-0.252645	2.7904	0.341485	1.03439	0.736814	Q6IRU2	Tpm4	0.0176425	1.80555
-0.298843	-0.81152	-0.899924	-0.475867	2.20752	0.0892011	1.01085	0.711411	O88685	Psmc3	0.0130281	1.62628
-0.66421	-1.32299	-0.979898	-0.990344	1.12864	0.605894	0.699096	1.1773	P97429	Anxa4	7.62124e-05	1.89209
-0.993737	-1.42788	-0.79415	-0.220709	1.5697	0.710698	0.0438576	0.998177	P50608	Fmod	0.00581461	1.68973
0.46506	-0.714393	-1.26464	-0.460746	1.3813	0.29249	1.44177	0.359957	Q62446	Fkbp3	0.0292316	1.36256
-1.22271	-1.30073	-0.727975	-0.903162	0.630167	0.827385	0.805638	0.418298	Q9QY76	Vapb	4.69092e-05	1.70902
-2.0424	-0.702998	-0.532109	-1.13987	0.6723	0.966917	-0.114073	0.238094	P14685	Psmd3	0.00963143	1.54515
-0.737582	-1.38596	-1.04153	-1.16162	1.28153	0.57749	0.407278	0.789804	P68510	Ywhah	0.000213141	1.8457
-0.641928	-0.939078	-0.698429	-0.619413	1.87317	0.418652	0.316232	0.316232	P62196	Psmc5	0.00953636	1.45578
-0.774892	-1.22508	-1.08563	-0.424726	1.24291	0.0982224	0.587386	0.738733	Q78ZA7	Nap1l4	0.00195688	1.54439
0.597486	-0.617006	-0.898506	-0.775264	1.6852	0.780778	1.53602	0.866025	Q9R1P0	Psma4	0.00749039	1.64033
1.11142	1.10174	1.62145	0.984916	-0.893806	-0.999355	-0.800852	-1.18961	P70236	Map2k6	1.15453e-05	-2.17579
-0.850098	-0.993404	-1.29447	-0.760766	1.33833	0.396329	0.675615	1.08759	P17742	Ppia	0.000251964	1.84915
-0.339253	-1.52472	-0.794071	-0.397896	1.06177	0.951031	0.686343	0.620526	Q99MQ4	Aspn	0.0015895	1.5939
-1.75739	-0.796967	-1.16382	-0.303457	0.641202	0.783038	0.240662	0.126737	P32921	Wars1	0.00555481	1.45332
-1.40237	-0.930008	-0.702233	-1.21263	2.00633	0.764776	0.462747	1.15434	P60843	Eif4a1	0.00109054	2.15886
-1.30498	-1.21868	-0.713611	-1.11647	0.408991	0.193864	0.463475	0.531002	Q61768	Kif5b	5.99829e-05	1.48777
-1.61402	-1.14637	-0.511784	-1.00579	0.0978738	0.577031	0.709292	-0.511784	P23116	Eif3a	0.0113619	1.28759
1.3788	0.364066	1.2238	1.20586	-0.781075	-0.835987	-0.0377174	-0.318489	P50462	Csrp3	0.00213127	-1.53645
-1.70527	-1.25505	-0.75391	-0.607324	1.16156	0.537018	0.426128	0.562853	Q9EQP2	Ehd4	0.00111439	1.75228
0.0593169	-1.32032	0.0289689	-0.433686	1.70962	0.448424	1.70962	1.05666	Q6NSR8	Npepl1	0.0097541	1.64751
0.305866	-0.201312	2.0046	1.57658	-0.996161	-0.697578	-0.538462	-0.880846	Q9CQ62	Decr1	0.0183617	-1.6997
-0.704824	-1.27015	-0.762711	-0.724053	2.12514	0.635765	0.789391	1.0519	P29341	Pabpc1	0.00142694	2.01598
-1.07773	0.523139	0.185353	0.397245	-1.43774	-0.750903	-1.16847	-0.952449	Q02789	Cacna1s	0.0339949	-1.08439
2.15857	0.948344	0.819454	1.2208	0.0225367	-0.80353	0.423223	-1.71121	Q8CHP8	Pgp	0.0182736	-1.80404
-0.310076	-0.874883	-0.966154	-0.368483	1.36509	0.34493	0.864155	0.510952	Q3UM45	Ppp1r7	0.0025314	1.40118
-0.332166	-1.19051	-0.519513	-0.820675	1.89659	0.290571	0.620187	1.44016	P82198	Tgfbi	0.00509961	1.77759
-0.190433	-1.29623	-0.599522	-0.682884	0.271342	0.0622453	-0.217314	0.780031	Q9D7X3	Dusp3	0.0256036	0.916343
-0.813449	-1.1806	-1.16028	-0.974252	0.915229	0.618082	0.38514	0.593777	Q93092	Taldo1	2.10057e-05	1.6602
-0.186968	-1.15651	-0.569604	-0.228597	1.15612	1.21216	0.759946	-0.0307112	Q8C1A5	Thop1	0.0113626	1.3098
-0.805341	-0.95647	-0.694793	-1.25219	1.71195	0.699708	0.562974	0.534233	P97351	Rps3a	0.00104741	1.80441
-0.733372	-0.955459	-1.00146	-0.805982	1.74647	0.724914	0.957091	0.796376	Q8BG05	Hnrnpa3	0.000213483	1.93028
-0.601274	-1.32762	-1.48085	-0.518458	0.292363	1.28165	0.437136	-0.0414922	P62137	Ppp1ca	0.00761006	1.47446
-0.713118	-0.976133	-1.12535	-0.795499	1.72226	0.653576	0.851143	0.773232	Q8VIJ6	Sfpq	0.000339824	1.90258
-1.97413	-1.59931	-0.52186	-1.30703	0.167162	0.648599	0.485891	0.895024	Q9D020	Nt5c3a	0.0014801	1.89975
-1.3198	-1.16851	-0.707314	-1.12459	1.00267	0.651994	0.85631	0.929848	Q8R4N0	Clybl	1.38187e-05	1.94026
-2.31978	-1.06208	-0.596102	-0.79774	0.625679	-0.0964704	-0.754635	0.555678	P62806	H4c1	0.0445877	1.27649
-0.491523	-1.17607	-0.273082	-0.551374	1.10793	0.0117998	1.14961	1.07302	P32020	Scp2	0.00490168	1.4586
-0.795656	-0.841926	-0.6131	-0.425625	0.587224	0.618436	1.12456	0.871561	Q9WTR5	Cdh13	8.5328e-05	1.46952
1.74197	0.730847	0.714408	1.70944	-0.846872	-0.769375	0.187457	-0.748409	Q8R1G2	Cmbl	0.00345728	-1.76847
-0.915801	-0.800103	-1.07184	-0.262296	1.3802	1.15431	1.34819	0.530135	Q9CX34	Sugt1	0.000405009	1.86572
-0.586191	-0.842048	-0.767265	-0.485546	2.77468	0.70123	0.0689184	1.04494	P01864	Ig gamma-2A chain C region secreted form OS=Mus musculus OX=10090	0.0208646	1.8177
-0.788548	-1.40625	0.208391	-0.84557	1.13633	0.51123	0.190413	1.01645	Q9JHW2	Nit2	0.0122543	1.4216
0.836056	-1.03302	-0.532658	-0.559205	1.40627	0.326013	1.19977	0.595737	Q9Z1Z2	Strap	0.0445632	1.20415
-0.802391	-0.655137	-1.03132	-1.1033	0.912849	-0.164507	1.02828	0.674094	P21981	Tgm2	0.00194442	1.51072
-0.779881	-0.992546	-1.05265	-0.572365	1.44027	0.463258	0.948911	0.410401	P49312	Hnrnpa1	0.000749019	1.66507
1.48469	1.92842	0.74261	0.763821	-1.53858	-0.85631	-0.40808	-0.838917	P06801	Me1	0.00120402	-2.14036
-1.72595	-1.48371	-0.177348	-1.20259	0.262305	0.216363	0.131428	-0.0970057	Q8CIB5	Fermt2	0.0107471	1.27567
-0.832437	-1.13093	-0.781621	-0.898379	1.53445	0.461307	0.717313	1.08285	P80316	Cct5	0.000275375	1.85982
-1.57993	-0.796789	-0.567293	-1.26667	1.18414	0.320595	0.376919	0.900654	P51410	Rpl9	0.00131556	1.74825
-0.831607	-1.20328	-0.962914	-1.01778	1.495	0.599284	1.11536	0.942399	P10853	H2bc7	5.38639e-05	2.04191
-0.845575	-1.304	-0.557564	-0.929725	0.696914	0.507866	0.363938	0.284675	Q91VM5	Rbmxl1	0.000253251	1.37256
1.82582	0.970629	1.03124	1.32863	-1.12853	-0.399798	0.277316	-1.40287	Q3TMH2	Scrn3	0.00374615	-1.95255
-0.0810072	-0.786428	-0.829536	-0.542151	1.78392	0.936119	0.60546	-0.0410385	P54775	Psmc4	0.0161272	1.3809
-0.74277	-0.99742	-0.553479	-1.18323	1.54521	0.969495	0.44444	0.518498	P62889	Rpl30	0.000948447	1.73864
-0.994043	-1.02381	-1.00887	-0.957477	2.40533	1.03539	-0.0991088	0.952853	Q91WP6	Serpina3n	0.00689138	2.06967
-0.626716	-1.11298	-0.880633	-0.546685	2.54313	0.403964	0.973288	0.823408	O35887	Calu	0.00654944	1.9777
-1.04191	-1.08632	-0.367551	-1.40283	-0.122241	0.560445	1.69894	0.848393	Q9DCL9	Paics	0.00752027	1.72104
-1.34552	-1.1131	-1.30145	-0.716252	1.23117	0.342666	0.610683	1.0597	P40124	Cap1	0.000242908	1.93014
-0.446861	0.103747	1.53623	1.62337	-0.175893	-1.17105	-0.649953	-0.76735	Q9QYR9	Acot2	0.0462879	-1.39518
1.07498	0.886307	1.36082	1.80743	0.650878	-1.17264	0.199539	-1.40804	Q9JHI5	Ivd	0.0197875	-1.71495
-0.100802	0.699311	1.66517	1.24437	-1.26457	-0.691052	-1.36038	-1.03467	Q08642	Padi2	0.0029979	-1.96468
-0.051509	-1.3422	-0.864825	-0.953	1.59185	0.645574	1.06178	0.0691276	P60335	Pcbp1	0.00792889	1.64497
1.0979	0.385829	1.13946	2.36099	-1.13321	-0.862088	0.237757	-1.14822	P11404	Fabp3	0.00943248	-1.97248
-0.641083	-1.33057	-0.657954	-0.70909	1.61614	-0.0703418	0.45313	1.40021	P32261	Serpinc1	0.00787231	1.68446
-1.39457	-1.67944	-0.495854	-1.21644	0.23346	0.824194	0.426261	0.510367	Q99P72	Rtn4	0.000932111	1.69515
-1.13695	-1.28187	-0.947143	-0.79721	2.21942	0.249157	0.165713	1.08035	P07309	Ttr	0.00689369	1.96945
0.037482	-0.245327	-1.39531	-0.546966	1.39446	0.655221	0.55174	1.12141	P63330	Ppp2ca	0.00717976	1.46824
-0.917778	-1.13418	-1.34723	-0.831186	1.97357	0.497595	0.474285	1.09015	P06909	Cfh	0.00140476	2.06649
-1.30485	-1.04912	-1.02032	-0.656537	0.432385	0.35711	0.28483	0.7214	P15105	Glul	0.000114004	1.45664
-0.942587	-0.942587	-0.565109	-0.852109	2.09331	0.475619	0.604235	0.59445	Q9CZX8	Rps19	0.00422451	1.7675
0.249656	-1.19821	-0.766902	-0.715267	1.75903	0.446013	0.862801	0.819088	Q9D1X0	Nol3	0.00876719	1.57941
-1.24931	-1.10558	-1.3751	-0.693226	0.65702	0.557991	0.557991	0.841342	Q04447	Ckb	3.67547e-05	1.75939
-0.495434	-1.76298	-0.943454	-1.26492	1.48321	0.803236	0.910427	0.58276	Q9EQK5	Mvp	0.000765403	2.06161
-1.44913	-0.581873	-1.17281	-1.12971	1.3229	-0.269195	0.231621	0.424166	Q3ULJ0	Gpd1l	0.0072059	1.51075
-1.68438	-0.256274	-0.961297	-0.292342	1.26142	0.809988	0.666654	1.05935	Q01730	Rsu1	0.00290457	1.74793
0.254428	-0.799191	-0.58481	-0.839443	1.38926	0.416226	0.943761	0.802435	O70251	Eef1b	0.00537603	1.38017
0.176203	-1.14862	-0.981356	-0.287324	1.56206	0.419368	1.64738	0.694203	Q9Z2U0	Psma7	0.00934534	1.64103
-0.208896	-0.668643	-0.761256	-0.102177	1.38594	0.00335596	0.0604256	0.37751	Q99MS7	Ehbp1l1	0.0479423	0.892051
1.45341	1.49509	1.06438	1.35028	-0.647323	-0.940338	-0.996505	-1.24875	Q61234	Snta1	6.37051e-06	-2.29902
1.85338	0.955612	0.549513	1.03799	-1.43301	-0.982154	-0.198333	-1.23104	Q9DBB8	Dhdh	0.00172858	-2.06026
-0.512573	-1.34944	-0.994311	-0.758258	1.38593	0.727969	0.903415	0.419418	P51859	Hdgf	0.000609349	1.76283
-1.37388	-0.648801	-0.157121	-0.145942	1.8319	0.0971052	0.473022	0.504652	P29758	Oat	0.0337058	1.30811
-0.565874	-1.23019	-1.01646	-0.617866	1.74477	0.413807	1.02977	0.659748	Q9WV02	Rbmx	0.00152187	1.81962
-1.09371	-1.26152	-0.594179	-1.33425	1.84139	0.576455	-0.436454	0.329481	O35593	Psmd14	0.0166959	1.64863
-0.134008	-1.4839	-1.237	-0.213572	1.92838	-0.455228	1.60843	1.39852	P49722	Psma2	0.0254336	1.88715
-1.30308	-1.03898	-0.71775	-1.03898	1.85218	0.771603	0.258009	-0.184952	P25444	Rps2	0.00966063	1.69891
0.511355	0.6286	-0.0429859	0.788339	-0.413695	-0.382457	-0.304635	-0.954858	Q64737	Gart	0.00561722	-0.985238
2.11108	0.861796	0.605896	1.25485	-1.16798	-0.500362	0.162833	-0.849443	Q9DAK9	Phpt1	0.00617261	-1.79714
-1.32397	-1.22726	-0.5537	-1.36298	-0.500719	1.19529	-0.300725	-0.249345	P70168	Kpnb1	0.0376598	1.1531
-0.454229	-0.509622	-1.20914	-0.859389	1.35372	0.525942	0.158124	0.928659	P47753	Capza1	0.00295686	1.49971
1.27638	1.06859	0.902159	0.922326	-1.65421	-0.993902	-1.16912	-1.49519	Q8BZA9	Tigar	9.51328e-06	-2.37047
-1.34919	-1.2471	-1.05519	-0.990627	0.863763	0.38851	0.814054	1.07961	Q9DCD0	Pgd	2.38753e-05	1.94701
-0.364219	-0.92159	-0.979538	-0.869289	0.699568	0.619806	0.365835	0.659912	Q8VEK3	Hnrnpu	0.000141156	1.36994
0.446185	-0.699997	-1.38699	-0.525193	1.54936	0.380946	1.80243	0.927823	Q9QUM9	Psma6	0.0136755	1.70664
-1.30619	-1.11485	-1.47429	-0.5547	1.53518	0.890735	0.439881	0.565984	P50516	Atp6v1a	0.000789076	1.97045
-0.97954	-0.866574	-0.406081	-0.749421	2.11316	0.287131	0.190153	0.465807	P37804	Tagln	0.0180801	1.51447
-0.805862	-1.5783	-0.0193193	-0.66927	0.605689	-0.183519	0.574217	0.870804	Q8JZN5	Acad9	0.0198304	1.23499
-1.45515	-0.700703	-0.894454	-0.410318	2.06858	0.505856	1.19766	0.0172116	P26645	Marcks	0.010736	1.81248
-1.07338	-1.32969	-1.28898	-0.116908	1.48667	0.19509	1.41159	0.418216	Q8K310	Matr3	0.00581899	1.83013
-1.02696	-1.04932	-1.16234	-0.57504	1.45113	0.0373893	1.38074	0.502554	O88322	Nid2	0.0027632	1.79637
0.820313	-1.05285	-0.842874	-1.0436	1.68156	0.7096	1.67497	0.979989	O70435	Psma3	0.0132321	1.79128
-0.778188	-0.786458	-0.606649	-0.550346	1.99842	0.317926	0.445029	0.932596	Q9D1Q6	Erp44	0.00602608	1.6039
-1.05579	-0.866129	-1.19506	-0.898575	0.234295	-0.775072	0.784649	0.523531	Q9D154	Serpinb1a	0.0141552	1.19574
-1.50417	-0.977102	-1.21134	-0.570496	0.852427	-0.344937	0.996291	1.40513	Q7TQI3	Otub1	0.00554569	1.793
-1.42352	-0.359535	-0.811953	-1.09488	1.27761	-0.278141	-0.34787	0.824631	P61202	Cops2	0.0316743	1.29153
-1.08079	-0.933144	-1.05682	-0.579108	2.41909	0.394945	0.231103	1.29528	Q01339	Apoh	0.00822478	1.99757
-0.520194	-1.22882	-1.25358	-1.41787	1.75678	0.790903	0.818765	0.974847	P68254	Ywhaq	0.000352209	2.19044
-0.0818123	-1.50762	-0.484935	-0.60704	0.715602	2.18048	0.611365	-0.2368	Q64522	H2ac21	0.0438891	1.48801
-1.94489	-1.39093	-0.403054	-0.764599	0.853244	0.720958	-0.258646	0.996013	Q9D0I9	Rars1	0.00858025	1.70376
-1.77537	-1.19369	-0.341731	-1.36859	0.961189	0.388064	0.382281	0.940114	P53026	Rpl10a	0.00173382	1.83776
-0.180978	0.271356	0.329912	0.745115	-0.591469	-0.218712	-0.507757	-0.17348	Q9Z2Y8	Plpbp	0.0218406	-0.664206
-1.28217	-1.02721	-1.229	-0.916771	1.90614	0.38511	-0.0414721	1.02261	A6X935	Itih4	0.00423061	1.93188
-1.24189	-1.15903	-1.11237	-0.820589	1.26658	0.537168	0.885784	0.608353	Q99KC8	Vwa5a	5.50874e-05	1.90794
-2.13418	-1.07416	-1.07416	-1.18589	1.21768	0.375585	0.595796	0.193658	Q8R1B4	Eif3c	0.00118566	1.96278
0.115152	-0.89911	-1.01191	-0.512931	1.79773	0.610966	1.35657	0.575593	Q11136	Pepd	0.00542122	1.66241
-0.736696	-1.20425	-0.188708	-0.353305	1.33927	0.0043791	0.254693	1.23796	P61205	Arf3	0.0171652	1.32982
-0.973431	-0.969872	-1.40511	-0.866186	1.68714	0.499725	0.862632	0.715169	P16110	Lgals3	0.000430818	1.99482
-0.622155	-0.932479	-1.0425	-1.33544	1.08526	0.201115	1.04505	0.872451	P97927	Lama4	0.000403612	1.78411
0.0505591	-0.987304	-0.553847	-0.894075	1.49789	-0.185146	0.720099	0.927791	Q9CQ60	Pgls	0.0192324	1.33633
-0.807525	-1.5191	-1.6162	-0.466972	1.45998	0.509423	1.47539	0.862292	P99026	Psmb4	0.000995148	2.17922
-0.31199	-0.79012	-0.947448	-0.526435	0.512948	0.0689662	1.15819	1.28501	Q7TMK9	Syncrip	0.0045223	1.40028
-1.96293	-1.05689	-0.263028	-1.17843	0.875595	-0.0643566	0.729912	1.03281	Q3TXS7	Psmd1	0.00608122	1.75881
-0.109547	-1.06075	-0.254044	-0.938316	-0.0808225	0.849413	0.619077	2.19497	Q9D892	Itpa	0.0316005	1.48632
-0.511979	-1.48151	-0.85288	-0.598188	1.56167	0.564111	0.699976	0.556833	P24369	Ppib	0.00193618	1.70679
-0.914454	-0.668138	-0.781544	-0.479854	1.34006	0.354084	1.21823	-0.62495	G5E8K5	Ank3	0.0327812	1.28285
-0.932892	-0.768637	-0.840979	-1.31829	2.26106	0.673727	0.372687	0.601276	P62242	Rps8	0.00498738	1.94239
0.801871	1.10271	1.10872	0.981482	-0.822873	-0.666229	-0.894529	-1.89076	P97355	Sms	0.000364527	-2.06729
-1.14491	-1.04335	-0.956841	-0.858693	1.56244	0.413718	1.03891	0.495268	Q61656	Ddx5	0.00047421	1.87853
-0.440035	-1.61926	-0.559372	-0.508119	0.388175	0.596874	0.420454	-0.153756	Q99J99	Mpst	0.0148472	1.09463
-1.21501	-0.872372	-0.893432	-0.830393	0.898574	0.414693	0.942162	0.659697	O08788	Dctn1	3.05735e-05	1.68158
-0.927026	-0.832264	-1.2421	-0.903162	0.870649	0.416892	0.292992	0.779036	P50580	Pa2g4	8.14884e-05	1.56603
-1.08939	-0.855636	-0.560795	-0.831897	1.82575	0.706211	0.604218	0.597793	Q9CPR4	Rpl17	0.00142054	1.76792
-1.59249	-1.06913	-0.168826	-0.872167	1.38148	0.437195	0.297117	0.024379	P12970	Rpl7a	0.0127511	1.4607
-0.747881	-1.32236	-0.937789	-0.966077	1.65854	0.164977	0.668034	1.47115	Q06890	Clu	0.00170321	1.9842
-0.596306	-0.790214	-0.992212	-0.743884	1.76022	0.734572	0.847898	0.445842	P63276	Rps17	0.00110344	1.72779
-1.7573	-0.802702	-1.01855	-1.14032	1.45444	0.939693	-0.337698	-0.314955	Q9WVJ2	Psmd13	0.017385	1.61509
-1.61611	-1.32735	-0.822938	-1.0171	1.42516	0.295963	0.731342	0.686424	Q9D1G1	Rab1b	0.000506579	1.9806
-1.96825	-0.725724	-0.989852	-0.403511	0.397307	-0.149173	-0.208494	-0.235037	Q91YQ5	Rpn1	0.0387915	0.972985
-0.868888	-0.968476	-1.17105	-0.760608	1.3397	0.273039	0.5053	1.45497	P51150	Rab7a	0.0010065	1.83551
-0.338037	-0.997235	-0.716255	-0.959222	1.00957	-0.373332	0.956899	2.13785	Q9CPY7	Lap3	0.0198709	1.68543
-1.01221	-0.95816	-0.276096	-1.0529	-0.573177	0.787563	0.846015	1.23637	Q9WUA2	Farsb	0.0183821	1.39903
-0.648562	-1.13227	-1.21597	-0.610616	1.58852	-0.0991421	1.45538	-0.56667	P55302	Lrpap1	0.038613	1.49638
-1.22648	-1.00991	-0.620322	-0.620322	1.06916	0.574493	0.361732	-0.382127	Q9D8E6	Rpl4	0.00913835	1.27507
-1.71637	-1.56907	-0.648328	-0.885945	0.439673	0.21881	0.134639	-0.854611	P70302	Stim1	0.0217697	1.18956
0.946427	0.600854	1.68728	1.39341	0.149766	-0.953162	-0.542738	-0.872102	P53395	Dbt	0.00263169	-1.71155
-0.62907	-1.53114	-1.27736	-1.04122	1.2291	0.488384	1.27605	0.397113	P63005	Pafah1b1	0.000635513	1.96736
-1.44536	-0.303147	-0.510323	-1.50178	0.849191	-0.471217	0.444551	0.286302	Q922B2	Dars1	0.0264101	1.21736
-0.696097	-1.12365	-1.03981	-0.683755	1.48964	0.528432	0.995296	0.511615	Q9D0J8	Ptms	0.000480692	1.76707
-0.81049	-0.475101	0.174167	-0.755178	1.28082	0.829837	0.401171	0.86017	P51660	Hsd17b4	0.00394259	1.30965
-0.729375	-1.32419	-1.10396	-0.937513	1.031	0.145068	0.413036	1.14692	Q99L47	St13	0.000762709	1.70777
-0.976375	-1.05042	-0.374356	-1.1572	-0.0823476	0.847969	0.899943	0.448778	P26638	Sars1	0.00261062	1.41817
-0.834899	-1.54099	-0.732845	-0.571277	1.83875	0.668274	0.823572	1.01293	O35639	Anxa3	0.00100975	2.00588
-0.164908	-1.11895	-0.503153	-0.847576	1.92581	0.169697	0.934299	0.567283	P09405	Ncl	0.0109942	1.55792
0.381257	1.14423	0.712096	1.21915	-1.54889	-0.268076	-1.02884	-1.62138	O08911	Mapk12	0.00170413	-1.98098
0.0169497	-1.17829	-1.00006	-0.123561	1.36611	0.184941	0.653844	0.0169497	Q9CPV4	Glod4	0.0387643	1.1267
-0.882988	-1.18806	-1.12298	-0.17564	1.49035	0.654917	0.851789	0.192008	Q9CRB6	Tppp3	0.00363176	1.63968
-1.63462	-1.14141	-1.06671	-0.66771	1.41857	0.0837392	0.484832	0.314247	Q80WJ7	Mtdh	0.00295743	1.70296
-0.939433	-0.878498	-1.19335	-0.636552	2.38362	-0.0864349	0.110217	0.873468	P08226	Apoe	0.0231937	1.73218
-1.87981	-1.10487	-0.771403	-1.10487	0.748167	0.237019	0.21721	0.539127	Q8R1Q8	Dync1li1	0.000831897	1.65062
-0.793916	-1.00996	-1.03552	-0.667478	2.09749	0.22655	0.369009	1.2802	Q9ESB3	Hrg	0.00565179	1.87003
0.235971	-1.08145	-0.244413	-0.881386	0.984385	0.430482	-0.000222468	0.933428	Q8BJW6	Eif2a	0.0296533	1.07984
-1.85207	-1.12227	-0.788641	-0.338309	0.990978	0.760178	0.896212	0.539676	Q8CIE6	Copa	0.00157128	1.82208
-0.764228	-0.655803	-0.9018	-0.460658	0.498111	0.372321	0.856872	1.10699	P48453	Ppp3cb	0.000333007	1.4042
-0.601297	-1.00375	-1.54734	-0.669449	0.214597	0.193366	1.58369	0.513446	Q9D1L0	Chchd2	0.00685964	1.58173
-1.51874	-1.23216	-0.774422	-0.534629	1.87437	0.535673	0.778923	1.3336	Q99JI6	Rap1b	0.001187	2.14563
-2.33438	-1.39722	-0.887847	-0.717592	0.711385	-0.13828	0.194959	1.4623	Q8CC88	Vwa8	0.00942396	1.89185
-0.453474	-0.796275	-0.978668	-0.636551	1.90602	0.569792	0.53542	0.838744	P47955	Rplp1	0.00263693	1.67874
-1.4051	-1.35762	-0.95165	-0.978678	-0.0114493	0.647209	0.69118	0.654555	Q99KK7	Dpp3	0.000199433	1.66864
-1.89907	-0.641766	-0.633991	-0.823004	0.248488	0.589641	-0.131733	0.537209	Q9DB05	Napa	0.0090206	1.31036
-1.57824	-1.14425	-0.940934	-1.00165	1.5546	0.68584	0.378072	1.16703	P62821	Rab1A	0.000387147	2.11265
-1.10762	-1.22034	-0.853453	-0.766604	1.89745	0.483443	0.359706	1.01836	Q61147	Cp	0.00188152	1.92674
-0.00731618	-0.934075	-0.700307	-0.538392	0.879646	-0.278019	1.12533	0.626927	Q9WTX5	Skp1	0.0207425	1.13349
-0.594497	-1.20976	-0.821966	-0.787954	1.15595	0.292674	1.1169	0.958074	Q9D0E1	Hnrnpm	0.000344059	1.73444
-0.582168	-1.43952	-1.45491	-0.798999	1.57186	0.294851	1.01859	0.248729	Q8VDJ3	Hdlbp	0.00304402	1.85241
-0.901187	-0.784344	-0.761213	-0.467457	1.73656	0.138754	0.396834	-0.108478	Q91WK2	Eif3h	0.0237317	1.26947
-0.74975	-1.34964	-0.557566	-0.515356	1.34263	0.341682	0.48555	0.905074	P38060	Hmgcl	0.00188684	1.56181
-0.916178	-1.73301	-0.874394	-0.686519	1.15181	0.524048	0.927566	0.579	P63158	Hmgb1	0.000535354	1.84813
-1.53876	-0.695535	-1.3202	-0.869281	1.86212	0.279702	-0.0670709	1.27172	Q9R0P5	Dstn	0.00709206	1.94256
-1.25023	-1.49746	-0.307005	-0.732219	1.09677	0.706652	0.993233	0.502221	Q8K411	Pitrm1	0.00102616	1.77145
-0.499802	-1.61928	-1.478	-0.324552	1.25197	1.22241	1.17282	0.27159	Q5NBX1	Cobl	0.00295525	1.96011
-1.21586	-1.34448	-0.942343	-0.100706	1.68577	0.208318	0.880033	0.844156	O70318	Epb41l2	0.00465964	1.80542
-1.06004	-0.830549	-0.9111	-0.689281	1.65468	0.261713	0.863723	0.501914	P08003	Pdia4	0.00167679	1.69325
-0.571702	-0.940662	-1.0705	-1.0504	1.26812	1.31437	1.46679	-0.337077	Q8BL65	Ablim2	0.00581627	1.83637
-0.239538	-1.07285	-0.868229	-1.00923	1.76743	0.565019	0.841338	0.476692	Q8BJU0	Sgta	0.0028129	1.71008
-0.857936	-0.851294	-0.319736	-0.497625	1.63009	-0.135602	1.23218	0.803938	P70333	Hnrnph2	0.00931528	1.5143
-1.94905	-1.24047	-0.828741	-0.356706	0.965106	0.68265	1.02322	0.404042	P60766	Cdc42	0.0022558	1.8625
-0.705393	-1.13769	-1.05	-0.981781	2.03377	0.633259	0.744089	0.885305	Q922R8	Pdia6	0.000916993	2.04282
-1.78503	-1.00425	-1.11183	-0.882131	0.179908	0.532029	0.649933	0.242123	O08529	Capn2	0.000457648	1.59681
-0.0877872	-1.16991	-0.897803	-0.691458	1.75551	0.537556	0.879248	0.460114	Q61081	Cdc37	0.00501072	1.61985
-0.984337	-1.57593	-0.6737	-0.906279	1.04327	0.802422	0.645031	0.286164	Q9R0X4	Acot9	0.000443208	1.72928
-1.281	-0.654342	-0.384485	-0.677983	1.2678	0.343802	0.608269	0.501305	P09055	Itgb1	0.0021189	1.42975
-0.781307	-0.120011	-0.814948	-0.268087	0.210682	0.441997	-0.0155292	0.481703	Q9CQE8	RTRAF	0.0104236	0.775801
-1.35755	-1.18191	-1.23259	-0.866271	0.23122	0.248142	-0.00513577	0.613733	O35643	Ap1b1	0.000129554	1.43157
-0.436489	-0.194837	-1.42137	-1.32327	0.676108	-0.118641	0.835279	1.68348	Q6P5E4	Uggt1	0.0154832	1.61305
-1.18203	-1.6144	-0.982387	-0.831878	1.01423	0.522261	0.50423	0.69034	Q91V61	Sfxn3	0.000114074	1.83544
-1.12402	-1.14785	-0.561835	-1.08449	1.22121	0.646299	-0.269773	0.148747	P47911	Rpl6	0.00681951	1.41617
0.425408	1.76197	1.382	0.514064	-0.250829	-1.13749	-0.319579	-2.01084	Q91WQ3	Yars1	0.0100968	-1.95055
-1.46937	-1.10264	-0.728153	-0.499269	0.757303	0.564352	0.444722	-0.00105272	Q99MN1	Kars1	0.0019983	1.39119
-1.1568	-1.18838	-0.441362	-1.22808	1.75003	0.551873	0.0610885	0.979978	P14131	Rps16	0.00389359	1.8394
-1.97305	-0.882134	-0.684525	-0.914277	0.824026	-0.151949	-0.357167	-0.030228	P14148	Rpl7	0.0229023	1.18467
-1.0425	0.0774257	-1.03112	-1.26103	1.13286	1.01256	0.993922	1.74876	Q9JMA1	Usp14	0.00114326	2.03633
1.91117	1.16122	0.816308	1.16723	-0.645859	-1.07405	0.136822	-0.399421	Q8VCT4	Ces1d	0.00213314	-1.75961
-0.717317	-1.43222	-0.651089	-0.775752	1.24642	0.393514	0.598595	0.457761	P62880	Gnb2	0.00106934	1.56817
-0.67074	-1.17715	-0.28917	-0.898315	1.91892	0.670173	0.878104	0.720989	Q99PL5	Rrbp1	0.00205912	1.80589
-0.946138	-0.914049	-1.12286	-0.651919	1.65549	0.512981	0.551925	-0.484111	P62267	Rps23	0.0168607	1.46781
-1.12406	-1.26656	-0.892197	-0.776776	2.25255	0.56425	0.273001	1.3154	P29788	Vtn	0.00352896	2.1162
-1.00989	-1.51178	-0.875733	-0.290142	-0.573356	0.242506	0.341866	0.763397	P28271	Aco1	0.0249983	1.11549
-0.122524	0.768587	1.8311	1.53306	-1.3274	-0.122524	-0.385511	-0.975747	P34914	Ephx2	0.0162589	-1.70535
-1.19629	-1.71817	-0.926769	-1.64503	1.61635	1.00199	0.412593	0.962813	Q61704	Itih3	0.00025936	2.37
-1.47231	-1.26909	-1.07171	-0.848388	1.43959	0.716738	0.42314	0.0133689	Q9QZF2	Gpc1	0.00149741	1.81358
-1.46191	-1.01747	-1.45325	-0.63043	-0.99314	0.146491	0.105149	1.16092	P63328	Ppp3ca	0.0418185	1.24562
-0.556093	-1.36794	-0.865293	0.133197	0.929222	-0.269998	1.07759	1.41895	P48758	Cbr1	0.0238373	1.45297
-1.8071	-0.810403	-1.08319	-0.616458	1.01836	-0.200761	0.543183	0.00509398	Q9Z1Q9	Vars1	0.00950699	1.42076
-0.726275	-1.32034	-1.17999	-0.908304	1.69483	0.496777	0.931064	0.579052	P10639	Txn	0.000661598	1.95916
-0.273619	-0.8853	-0.482737	-1.82785	0.896662	-0.350243	0.43394	1.73143	P26040	Ezr	0.0318353	1.54532
-0.955687	-0.515776	-0.698338	-0.522197	1.84443	0.819563	0.783779	-0.388812	Q61029	Tmpo	0.0218753	1.43774
-1.39057	-0.61057	-1.26736	-0.8649	-0.451423	0.342236	-0.311486	0.912981	P62814	Atp6v1b2	0.0189168	1.15643
-0.545908	-0.939025	-1.09145	-0.621232	1.73319	0.647257	0.996878	-0.152891	P35979	Rpl12	0.00805404	1.60551
-0.91963	-0.636954	-1.21151	-0.780013	1.73288	0.52096	1.30595	0.650923	Q9Z2X1	Hnrnpf	0.000769683	1.9397
-0.991671	-1.39584	-1.11206	-0.749992	1.29537	0.449636	1.04261	0.90188	P28798	Grn	0.000110503	1.98476
-0.802518	-1.05537	-0.955181	-0.838736	1.54788	0.353267	1.04044	0.783745	P21619	Lmnb2	0.000363805	1.84428
-1.26689	-1.23153	-0.883096	-1.09916	1.96648	0.737059	0.207856	0.771595	Q78PY7	Snd1	0.00174972	2.04092
-0.597514	-1.03024	-0.885296	-0.900403	1.75214	0.995321	0.967001	0.465686	Q9WTP6	Ak2	0.000508215	1.8984
-0.25331	-1.24504	-0.7676	-0.935194	2.10118	0.147096	0.529915	0.643589	Q91W90	Txndc5	0.0131864	1.65573
-0.620207	-0.969095	-1.06654	-0.53127	1.60967	0.0688068	1.45146	0.65888	P56959	Fus	0.00383375	1.74398
-1.30916	-0.917424	-1.24816	-0.713099	1.26325	0.130304	1.10828	0.521198	P62835	Rap1a	0.000923556	1.80272
-1.75555	-0.625096	-0.973985	-0.285914	0.267122	0.308589	0.0331484	0.220084	Q9QUI0	Rhoa	0.0130726	1.11737
-0.991301	-0.832503	-0.974582	-0.641562	1.18117	-0.0681671	1.36051	0.73192	Q80X19	Col14a1	0.00232429	1.66135
-1.02487	-1.30484	-1.21472	-0.793601	1.81071	0.647112	0.722566	0.895156	Q9Z1Q5	Clic1	0.000361253	2.10339
-1.28754	-0.743418	-0.556269	0.259314	0.887085	-0.0242745	1.76619	0.598585	O35226	Psmd4	0.0300153	1.38887
-2.05839	-0.712178	-0.931092	-0.660409	1.55803	0.335915	0.980995	0.806405	P62874	Gnb1	0.00282577	2.01085
-0.933907	-1.0973	-1.0862	-1.14759	1.22723	0.553599	0.736106	1.39815	Q9CVB6	Arpc2	5.82191e-05	2.04502
-1.29419	-0.955221	-1.3031	-0.520951	0.325372	0.0189784	-0.295627	1.23288	Q8C1B7	Septin11	0.0121471	1.33877
-0.711289	-1.24794	-1.07762	-0.443539	1.2106	0.557746	1.04882	0.538855	Q9DBP5	Cmpk1	0.000471507	1.7091
-0.304133	-2.10227	-0.675408	-1.16981	0.668232	0.30881	0.414313	1.0044	P46935	Nedd4	0.0073856	1.66184
-1.04258	-0.835187	-2.20511	-0.903776	0.116886	0.375912	0.536116	-0.314054	P42669	Pura	0.00864024	1.42538
-0.957666	-1.19498	-1.27734	-0.970093	1.66586	0.514983	0.309621	1.28758	P04186	Cfb	0.000808732	2.04453
-2.03775	-1.88431	-0.229529	0.566183	1.59331	0.383251	0.926271	0.763537	Q9CR21	Ndufab1	0.0381729	1.81294
0.667511	0.992699	1.60981	1.32654	-0.775589	-1.24385	-0.705551	-0.712519	Q9Z2I8	Suclg2	0.000164132	-2.00852
0.561813	-0.478104	-0.376259	-0.320092	1.14491	-0.0108131	1.59543	0.806911	Q64010	Crk	0.0468892	1.03727
-0.678437	-1.02414	-1.41791	-0.431911	1.31997	1.13054	0.243873	0.0551502	Q6ZWX6	Eif2s1	0.00613064	1.57548
-0.533289	-0.761026	-1.02364	-0.874035	1.9705	0.805111	0.937289	0.522535	P26350	Ptma	0.00139894	1.85686
-0.0432394	-0.66836	-0.28407	-1.93552	0.798426	0.208433	1.54137	1.55478	Q8BHG2	Czib	0.0162621	1.75855
0.1631	-0.863728	-0.500971	-0.579216	1.6109	-0.0060013	1.36063	0.842865	O35206	Col15a1	0.0155629	1.3973
-0.857324	-1.26618	-0.922068	-1.34144	1.95789	0.687017	0.783413	1.00348	P01872	Ighm	0.000425281	2.2047
-1.25409	-1.19463	-0.439681	-1.15911	1.26861	0.0667703	0.0667703	0.72936	Q3B7Z2	Osbp	0.00439747	1.54476
-1.34727	-1.57379	-0.359279	-1.32238	0.907889	0.651369	0.795758	-0.20106	Q8BIJ6	Iars2	0.00379004	1.68917
-1.20809	-0.91515	-0.864639	-0.393351	1.21368	0.0274326	0.647722	0.65456	Q8R050	Gspt1	0.00240989	1.48116
-0.835121	-0.676036	-1.44251	-0.567184	1.59725	0.478749	0.642311	-0.651758	P61082	Ube2m	0.031578	1.39685
0.476529	-1.55973	-0.645325	-0.127847	1.70443	-0.0819541	1.56669	1.52703	O09061	Psmb1	0.0344917	1.64314
0.717949	0.923656	1.20126	1.41951	-0.717222	0.202794	-0.643396	-0.314075	Q80XN0	Bdh1	0.00149552	-1.43357
-1.3243	-0.511872	-1.31952	-0.511872	0.114798	0.165919	-0.375547	0.787106	P97315	Csrp1	0.0171495	1.08996
-0.362156	-1.198	-0.881178	-1.10934	1.79259	0.247391	1.14703	0.948724	Q9Z204	Hnrnpc	0.00200617	1.9216
-0.683885	-1.69008	-1.19402	-0.221079	1.66039	0.90422	-0.328042	1.25078	P40936	Inmt	0.0143237	1.8191
-0.996818	-1.42871	-0.870259	-1.20365	1.72427	0.43382	0.0577521	1.25967	P97290	Serping1	0.00246313	1.99374
-0.849091	-2.07051	-0.809293	-0.802689	1.26841	0.885175	0.505518	0.836006	Q9JM14	Nt5c	0.00121478	2.00667
-1.37659	-1.36696	-0.702015	-1.01841	1.72224	0.878847	0.790919	0.528857	Q6P1B1	Xpnpep1	0.000463101	2.09621
-0.907275	-1.43982	-0.63227	-0.97181	1.43582	0.782068	0.673588	0.616099	Q9CXW4	Rpl11	0.000319844	1.86469
-0.731001	-1.13494	-1.07937	-0.757045	1.69478	0.239076	0.315083	0.705633	Q9JII6	Akr1a1	0.00318468	1.66423
-0.238829	0.25993	-0.400714	-0.648701	1.06471	-0.198775	1.19549	0.633995	O08663	Metap2	0.0449078	0.930934
-0.792417	-0.565984	-0.941048	-0.66786	1.11661	0.84005	1.20271	-0.898209	Q9CQR2	Rps21	0.0400383	1.30712
-0.309751	-0.770516	-1.21855	-0.648542	1.06218	0.138199	1.03661	0.789088	Q99L45	Eif2s2	0.00195852	1.49336
-1.04934	-1.15984	-1.18771	-0.476069	1.19136	0.224006	0.567161	1.024	Q61990	Pcbp2	0.000789048	1.71987
-1.14929	-1.43402	-0.573635	-0.973913	0.525733	0.358321	0.745042	0.568157	Q9CXT8	Pmpcb	0.000197822	1.58203
-0.236801	-1.10757	-0.30303	-0.977071	2.16812	0.730603	-0.105555	1.0085	P62075	Timm13	0.0215593	1.60653
2.37042	1.01441	0.10855	1.54198	-0.559412	-0.367843	0.213419	-1.13424	P56375	Acyp2	0.0203006	-1.72086
-0.889944	-0.975971	-1.52721	-0.570523	1.85774	0.409057	0.779644	0.803672	O89020	Afm	0.00186133	1.95344
-0.808441	0.747752	0.517301	0.583616	-0.746448	-1.0598	-0.250271	-1.553	Q05BC3	Eml1	0.0421275	-1.16244
-0.0155523	-0.904513	-0.721838	-0.0549037	1.38836	0.660704	1.44061	-0.352471	Q91VX2	Ubap2	0.0443402	1.2085
0.0517015	-1.1235	-0.737847	0.539576	2.1214	0.878671	0.241077	0.886989	Q8VBV7	Cops8	0.0478189	1.34955
-1.00881	-1.09701	-0.684082	-0.990136	1.99297	0.319398	0.340497	1.25259	P31725	S100a9	0.00347975	1.92137
-1.10246	-1.08496	-0.990644	-0.932256	1.87006	0.0535341	0.0822756	0.988412	P19221	F2	0.00642004	1.77615
-1.00603	-0.827533	-0.674105	-1.19743	2.14857	0.359803	0.414577	1.04896	P97822	Anp32e	0.00430628	1.91925
-0.625227	-0.850709	-0.91575	-0.769803	2.14594	0.0319552	0.290145	-0.137456	Q9D0R2	Tars1	0.0417642	1.37302
-0.686647	-1.61365	-1.04941	-0.231585	0.989078	-0.0561144	0.350914	0.888555	Q00PI9	Hnrnpul2	0.00918451	1.43843
-1.03076	-1.47628	-0.710728	-0.986725	1.38788	0.984556	0.750178	0.672788	P62827	Ran	0.000114693	1.99997
-0.924726	-1.12818	-0.852802	-0.470949	1.62878	1.04382	0.549027	-0.140404	Q9DCS3	Mecr	0.00680514	1.61447
-1.98657	-0.996782	-0.947112	-1.05676	0.856834	-0.0886819	0.685533	0.38393	Q8BML9	Qars1	0.00185693	1.70621
-0.493961	-1.6336	-1.02649	-0.508108	0.911708	-0.479863	1.73378	1.51625	Q3UW53	Niban1	0.0176469	1.83601
-0.799	-1.1108	-0.745352	-0.635527	1.34131	0.484828	1.06927	-0.10409	O35295	Purb	0.00406837	1.5205
-0.325589	-1.36286	-1.06144	-0.63916	2.19653	0.271915	0.58509	0.709517	Q80X50	Ubap2l	0.010319	1.78803
-1.4037	-0.612722	-1.13377	-0.46892	1.02058	0.332849	1.48997	-0.0414793	P19096	Fasn	0.00759085	1.60526
-1.25518	-0.987685	-0.457537	-1.36917	1.77421	1.24791	-0.116757	0.679722	P62281	Rps11	0.00553228	1.91366
-0.262694	-1.02953	-0.618956	-1.14702	1.62358	0.0998902	0.425272	0.893683	Q80YX1	Tnc	0.00765216	1.52516
0.292938	-0.451016	-1.26424	-0.797494	2.1972	0.78799	1.98717	-0.113222	O55234	Psmb5	0.0312273	1.76974
-0.0580091	-1.3206	-1.17071	-0.902794	1.21002	0.984876	1.70199	0.223237	Q99JI4	Psmd6	0.00395211	1.89306
-1.82543	-1.12587	-0.39929	-0.585662	1.3753	0.729853	0.651168	0.729853	Q3U7R1	Esyt1	0.00216084	1.85561
1.35293	0.638764	0.666504	1.34431	-1.16517	-0.111349	-0.446779	-1.55084	Q80UY1	Carnmt1	0.00324472	-1.81916
-0.994201	-1.41977	-1.03366	-0.904142	1.2492	0.549853	0.823092	0.63627	P97352	S100a13	6.26386e-05	1.90255
-1.47581	-0.451055	-1.55771	-0.498755	-0.0241442	0.727777	-0.15133	0.663455	P31324	Prkar2b	0.0138109	1.29977
1.21556	1.47096	1.37257	1.65747	-1.57665	-0.126774	-1.18249	0.516856	Q91V64	Isoc1	0.00610872	-2.0214
-1.15927	-1.39118	0.0477491	-2.03555	1.153	0.460517	-0.284011	1.05628	Q8BP47	NARS1	0.0194577	1.73101
-1.25353	-1.11256	-1.09929	-0.731766	-0.178899	-0.210828	-0.292283	1.01249	O55131	Septin7	0.0140148	1.13191
-0.399563	-1.29281	-0.869576	-0.449934	1.40513	-0.0943315	1.09915	1.27531	P11352	Gpx1	0.00594791	1.67429
-0.240279	-1.09221	-1.01041	-0.596091	-0.0349383	0.438807	0.260856	0.08384	Q9QZE5	Copg1	0.00610763	0.921889
0.160339	-1.16731	-0.710838	-0.651067	1.5288	0.59036	1.24458	0.425438	Q9JK92	Hspb8	0.00678771	1.53951
-0.115413	-0.349877	-1.64464	-0.725285	1.59741	0.484111	1.69478	-0.164897	Q9CT10	Ranbp3	0.0283975	1.61165
-1.79196	-1.69783	-0.731767	-0.557929	-0.644575	0.171026	-0.244813	0.401216	Q9DCV4	Rmdn1	0.0301195	1.11558
-1.75429	-1.34626	-0.750387	-0.692923	1.61821	0.486278	0.97667	0.408808	P35564	Canx	0.00177467	2.00846
-0.641595	-0.935141	-0.920497	-0.288144	2.35842	0.422996	0.327949	1.4029	Q9QZQ8	Macroh2a1	0.0107487	1.82441
1.50079	0.783625	1.13206	1.08425	-1.14131	-0.317876	-0.770953	-0.61375	Q9D2N4	Dtna	0.000186151	-1.83615
-0.471745	-1.1209	-0.806303	-0.658628	1.88667	1.62029	0.773688	0.549067	Q99JW4	Lims1	0.00136012	1.97182
1.29157	0.727284	1.14791	1.62075	-1.17165	-0.417738	-0.584365	-0.256368	Q99NB1	Acss1	0.000569096	-1.80441
-0.696751	-0.853106	-0.920519	-0.686868	0.866878	0.196148	2.44054	0.698861	Q8R081	Hnrnpl	0.00930042	1.83992
-0.309162	-1.32161	-0.785768	-0.373146	0.895946	0.32464	1.46512	0.0562166	Q9WU28	Pfdn5	0.0122237	1.3829
0.205403	-1.01128	-1.45784	-0.662396	1.40216	0.194844	2.0963	1.12496	Q60692	Psmb6	0.0105149	1.93609
-1.79236	-1.22017	-0.485611	-1.03356	1.67559	0.389822	0.348495	0.525892	O55222	Ilk	0.00410771	1.86788
-1.73931	-1.07469	-0.0581174	-0.951458	2.09901	0.0978072	0.251119	0.839866	Q8R164	Bphl	0.020784	1.77784
-0.996238	-0.845704	-1.72593	-0.493557	0.0433543	0.125731	-0.245349	0.774231	Q62188	Dpysl3	0.0123384	1.18985
-1.91283	-0.810573	-0.606315	-0.415826	0.565662	0.731818	1.01688	0.653101	Q8BIW1	Prune1	0.00298531	1.67825
-1.37734	-0.969353	-1.42726	-0.846988	-0.38347	0.809653	1.03666	-0.321803	O88487	Dync1i2	0.0111994	1.4405
-0.585601	-0.861021	-1.27156	-0.590185	1.45738	0.344018	1.11059	0.275292	Q99JI1	Mustn1	0.00274641	1.62391
-1.33791	-1.31004	-1.16603	-0.934318	0.915245	0.18421	0.525334	1.14856	Q6R0H7	Gnas	0.000189399	1.88041
-1.45654	-1.18464	-0.422317	-1.52415	0.190053	0.460666	-0.188674	0.333167	P35293	Rab18	0.0034737	1.34571
-1.31736	-1.41576	-1.07638	-1.2686	0.24671	0.541055	0.189827	-0.0165754	P61164	Actr1a	3.10328e-05	1.50978
0.240851	-1.0718	-0.527836	-0.890378	2.14309	0.51543	0.278595	1.05916	Q9JKR6	Hyou1	0.0215946	1.56136
-0.571822	-0.538636	-1.23834	-0.791977	1.96703	0.0813426	1.0283	0.536004	P43024	Cox6a1	0.00814776	1.68836
-0.950494	-0.528081	-2.16999	-0.654223	0.512246	0.208681	0.672024	-0.47115	A2AJ76	Hmcn2	0.0278352	1.30615
-0.724387	-0.399648	-0.198595	-1.41013	1.06422	0.875744	0.179447	0.173	P47963	Rpl13	0.0119069	1.25629
-1.48717	-0.763545	-0.989496	-0.338706	1.82709	0.276547	0.336461	1.42346	P27005	S100a8	0.00658104	1.86062
-1.09437	-0.89565	-1.38809	-0.368243	2.04786	0.573007	1.21246	-0.244535	Q9Z1Z0	Uso1	0.0135922	1.83379
-1.78874	-0.341855	-0.483711	-0.836103	-0.404738	0.423166	0.0759969	0.152141	P61222	Abce1	0.0460327	0.924244
0.329235	0.577559	2.23226	1.21066	-1.56975	-1.00233	-0.521015	0.164273	Q99LB2	Dhrs4	0.017672	-1.81963
-0.732067	-1.00374	-0.836281	-1.3051	1.35253	0.186149	0.802345	1.09877	Q99JY9	Actr3	0.000621568	1.82925
-1.09108	-1.0867	-1.12195	-0.586735	1.39573	0.400318	0.935612	0.257659	P20065	Tmsb4x	0.00104174	1.71895
-1.73207	-1.37693	-0.786174	0.0569229	1.39166	0.252782	0.572432	0.731141	Q61166	Mapre1	0.0101008	1.69657
-1.63222	-0.999457	-0.751366	-0.713828	0.956659	1.02571	-0.401239	0.407902	Q9JHR7	Ide	0.00818505	1.52148
0.612233	-1.09532	-2.18417	-0.580792	0.913697	0.570138	0.959741	0.347155	P61750	Arf4	0.0451556	1.5097
-0.659676	-1.30322	-0.958714	-1.42814	0.828144	0.403805	0.462868	1.17182	P61161	Actr2	0.000351157	1.8041
-2.22379	-1.52167	-0.089783	-0.922632	1.03637	0.213612	-0.0543742	1.32271	P22315	Fech	0.0173543	1.81905
2.43163	1.21492	0.595706	1.85019	-0.358771	-0.676446	-0.156652	-1.05235	Q8C0M9	Asrgl1	0.00328145	-2.08417
-0.585691	-0.949028	-0.931736	-0.98373	0.839025	0.417375	-0.191855	0.886721	P17427	Ap2a2	0.00229956	1.35036
-1.25163	-1.09798	-0.932666	-0.932666	1.07486	0.688794	0.657653	0.291337	Q91VC3	Eif4a3	6.65728e-05	1.7319
-0.95531	-0.44832	-0.51425	-1.62388	0.937359	1.03169	0.354856	1.04923	Q9DCH4	Eif3f	0.00157728	1.72872
-0.47691	-0.338932	-0.856653	-0.529385	2.45853	0.318209	0.657539	0.67278	P03953	Cfd	0.0191534	1.57723
-0.661596	-0.930138	-1.04715	-0.394982	1.87802	0.555802	0.60289	0.735759	Q9Z0N1	Eif2s3x	0.00266493	1.70158
-1.04696	-1.07148	-0.625604	-0.727542	0.304258	0.600029	0.556364	0.5123	Q6DFW4	Nop58	4.49085e-05	1.36113
-0.481518	-1.05552	-0.676846	-0.394136	2.06542	0.399586	1.25589	0.282247	Q9CR51	Atp6v1g1	0.00954764	1.65279
-0.38277	-0.833228	-1.09003	-0.531603	1.23265	0.28222	1.14964	0.581209	Q9CQ65	Mtap	0.00153977	1.52084
-0.984521	-1.14949	-0.742006	0.127553	1.46886	0.419061	0.45243	0.435769	Q9CR57	Rpl14	0.0114182	1.38115
-1.07141	-1.59718	-0.447762	-1.07141	2.45225	0.77601	0.543608	0.925553	Q61703	Itih2	0.00407195	2.2213
-0.81555	-1.30227	-1.09104	-1.42633	1.53415	1.08841	0.860843	0.290532	P62754	Rps6	0.00035809	2.10228
0.0672899	-1.33131	-1.16411	-0.886751	1.32425	0.877303	0.71007	0.425789	P62082	Rps7	0.00384712	1.66307
-0.663534	-0.845629	-1.09884	-0.711007	2.0891	0.508656	1.00607	0.666585	P63323	Rps12	0.00213516	1.89736
-0.843514	-1.09151	-1.10452	-0.641824	1.84918	0.076013	0.426925	1.03041	Q9DBD0	Ica	0.00469561	1.76597
-0.929152	-0.914214	-0.86999	-1.12884	0.371282	-0.151453	0.031743	1.56413	Q61553	Fscn1	0.0109876	1.41447
-1.60772	-0.712385	-0.869567	-1.40713	1.51046	0.805935	0.158905	0.486044	P19253	Rpl13a	0.00189321	1.88954
1.26435	1.19754	1.77908	1.52462	-0.691035	-0.883275	-0.600562	-0.531856	P82350	Sgca	8.8913e-06	-2.11808
-0.959064	-1.07313	-0.723729	-0.812609	1.59858	1.22969	1.24431	0.290399	Q9CQ45	Nenf	0.000486142	1.98288
-1.34035	-0.0739224	-1.04904	-0.192231	2.42049	-0.120026	1.197	0.599908	Q61599	Arhgdib	0.0349464	1.68823
-0.33848	-1.22144	-0.130755	-0.107144	2.19169	0.612476	1.15129	0.276052	Q99LP6	Grpel1	0.0225123	1.50733
-0.038308	-1.15266	-0.702407	-0.909719	0.694265	0.128246	0.528952	0.669534	Q9Z1X4	Ilf3	0.00445582	1.20602
-1.07311	-1.04084	-0.550271	-0.332622	1.58496	0.518639	1.16181	-0.7531	P51125	Cast	0.0439723	1.37729
-1.05152	-1.60601	-0.197094	-1.70763	-0.0536955	0.407569	-0.252756	1.13858	P63085	Mapk1	0.0203916	1.45049
-0.0286069	-0.86317	-0.269216	-1.00028	1.17667	0.539524	1.0489	0.824011	Q9CR16	Ppid	0.00184387	1.43759
-1.97786	-0.5124	-1.16816	-0.814551	1.41679	0.443456	0.586771	-0.0992026	Q9DCN2	Cyb5r3	0.00867604	1.7052
-0.91675	-1.31308	-0.946081	-0.63306	1.49687	0.302778	0.791261	0.939509	P42208	Septin2	0.000635236	1.83485
-1.25286	-1.39209	-0.768438	-0.953576	0.613541	0.625176	0.814649	0.550962	Q3UMR5	Mcu	2.68055e-05	1.74282
-0.471155	-1.22406	-0.756685	-0.53739	1.46461	0.0391512	1.11046	0.725108	Q9WVK4	Ehd1	0.00398587	1.58215
-1.18237	-0.493224	-0.541987	0.226136	0.784267	0.00681175	0.881945	0.214697	Q61035	Hars1	0.0353584	0.969791
-0.904535	-1.34906	-0.569285	-0.803858	1.10615	0.645485	0.418277	0.985882	P62774	Mtpn	0.000295958	1.69563
-0.642201	-1.10605	-1.6796	-1.13529	0.693258	0.372451	1.20484	0.190695	P47941	Crkl	0.00124319	1.7561
1.10844	1.07229	0.150226	0.857618	-0.167092	-1.47228	-0.675767	-1.67527	Q62165	Dag1	0.004991	-1.79475
-0.604308	-0.568786	-0.498071	-0.759571	0.512309	0.141242	0.724972	0.954328	Q99LD8	Ddah2	0.000598179	1.1909
-0.374167	-1.33166	-0.836601	-0.66488	1.31965	0.477452	1.30043	1.05251	O35381	Anp32a	0.000605729	1.83934
-0.916832	-1.45144	-0.849097	-0.333366	0.36993	-0.237486	1.26938	0.990746	O88746	Tom1	0.0106356	1.48583
-1.16739	-0.187424	-1.75098	-0.637021	1.43938	0.501422	0.0630524	0.74527	P59325	Eif5	0.0105898	1.62298
-1.70652	-1.22832	-1.00113	-0.897476	0.15839	0.430282	0.55876	-0.189561	Q8C7E7	Stbd1	0.00103255	1.44783
-0.277241	-1.13113	-0.789706	-0.189278	1.36019	0.131101	0.870274	0.0470865	P30416	Fkbp4	0.0204746	1.199
-1.14794	-1.00546	-0.533139	-0.971945	1.97061	0.824168	0.123463	0.448051	P62264	Rps14	0.00606372	1.75619
-0.635267	-0.970057	-0.418281	-0.942543	1.15958	1.10221	0.359475	-0.325102	P47962	Rpl5	0.0126546	1.31558
-0.714432	-1.5554	-1.67373	-0.293401	2.0712	0.509925	1.20717	0.585105	Q9Z0P5	Twf2	0.00466299	2.15259
-0.650981	-0.963601	-0.817492	-0.786256	1.51429	0.245699	0.95846	0.945018	Q60865	Caprin1	0.000669169	1.72045
-1.16763	-0.824442	-1.60443	-0.0165088	1.6344	0.113334	0.0945194	0.896212	Q9D8Y0	Efhd2	0.0188654	1.58787
-1.03676	-1.01743	-0.772426	-0.509212	1.54931	0.716626	1.30827	0.378738	Q3U0V1	Khsrp	0.000832336	1.82219
-0.910948	-0.534808	-0.910948	-1.23601	0.604343	1.08391	-0.212351	0.308479	Q8BY87	Usp47	0.00467305	1.34427
-0.808043	-1.2414	-0.887915	-0.857771	1.64872	0.422895	0.283561	0.793667	Q8BH61	F13a1	0.00168398	1.73599
-0.66465	-1.07	-1.12566	-0.694856	1.00336	0.169001	1.31718	0.27441	F6ZDS4	Tpr	0.00203753	1.57978
-0.926845	-0.204828	0.0961211	-0.57567	1.91035	0.756764	0.983283	1.53005	O35658	C1qbp	0.00258471	1.69792
-0.371658	0.253018	0.629233	0.606218	-1.11383	-1.7028	-0.00772291	-1.01965	Q62425	Ndufa4	0.0260452	-1.2402
-1.1079	-0.819874	-1.16123	-0.555603	-0.255833	-0.0268415	-0.188885	1.1944	P09528	Fth1	0.0253129	1.09186
-0.844884	-0.521081	-1.05538	-0.918682	0.574079	-0.0214243	0.070016	0.772775	Q8CDN6	Txnl1	0.00183578	1.18387
-0.620974	-0.639769	0.0606608	-1.443	1.59239	0.474105	0.293311	0.352089	Q99020	Hnrnpab	0.0216467	1.33874
-0.670682	-1.44905	0.124275	0.457285	0.743789	1.15795	0.752606	1.38322	O70591	Pfdn2	0.0220639	1.39393
-0.268085	-0.797918	-0.640869	-0.683063	2.26283	0.325728	0.858253	1.05442	P62911	Rpl32	0.00669867	1.72279
-0.212029	-1.29312	-0.994113	-0.83394	1.20442	0.157952	1.26345	1.24082	P56395	Cyb5a	0.00223003	1.79996
-0.266921	-0.997284	-0.518744	-0.749958	1.61189	0.423678	1.08457	-0.460347	Q91VJ2	Cavin3	0.0336686	1.29817
-0.295672	-1.33207	-0.685174	-1.02881	1.87008	0.623985	0.338635	0.731156	Q9D8U8	Snx5	0.0052438	1.7264
-0.913411	-1.45818	-0.793348	-0.778494	0.0948632	0.411356	1.48533	-0.272036	Q9D517	Agpat3	0.0137315	1.41574
-1.21322	-0.661286	-1.5775	-0.818208	2.08795	0.125418	1.39223	0.563267	Q02819	Nucb1	0.00470904	2.10977
-0.999211	-1.31289	-0.815999	-1.25761	1.47531	0.218879	0.333349	1.94457	Q61702	Itih1	0.00319693	2.08945
-0.736816	-1.07125	-0.583472	-0.397891	-0.0304173	1.38011	-0.250654	0.0444705	Q6PD03	Ppp2r5a	0.0478613	0.983235
-0.802521	-1.2076	-0.863145	-0.717834	1.72358	0.503193	0.780707	0.842166	P08207	S100a10	0.000620248	1.86019
-1.96914	-1.89822	-1.18191	-0.504541	1.5357	0.233604	0.445104	0.572873	P43276	H1-5	0.00352059	2.08527
-0.776263	-1.1373	-0.306904	-0.270206	0.934949	-0.461978	0.836221	0.963369	Q9Z0F7	Sncg	0.0251331	1.19081
-0.340341	-1.04885	-0.968407	0.132123	0.631196	-0.11917	1.15923	0.402336	Q63810	Ppp3r1	0.0314344	1.07477
-1.22809	-0.900404	-1.11186	-0.574615	1.84025	0.325628	1.06538	0.350093	P62270	Rps18	0.00304103	1.84908
-1.21354	-0.943859	-0.932228	-0.722151	1.06312	0.572966	0.70962	1.2883	Q6PDM2	Srsf1	6.89166e-05	1.86145
-1.0386	-1.2566	-1.3492	-0.458719	1.92277	0.595229	0.863915	0.363693	Q5XJY5	Arcn1	0.00263448	1.96218
-0.694325	-1.67186	-1.06066	-0.701164	0.316082	0.559471	0.647573	0.658496	Q9CXY6	Ilf2	0.000638462	1.57741
-0.499183	-1.24914	-0.539618	-0.871809	0.883089	0.602709	0.948661	1.24908	Q9WTQ5	Akap12	0.000232543	1.71082
-0.672268	-0.672268	-0.464868	-1.50489	1.60895	0.138511	0.602246	1.40236	P01029	C4b	0.00527679	1.76659
-0.630238	-1.13783	-0.935096	0.0397434	0.404729	0.0327998	0.967165	-0.0651578	P62317	Snrpd2	0.0281101	1.00074
-1.46392	-1.05685	-0.913977	-0.715939	0.321514	0.832997	0.401857	-0.429366	Q62159	Rhoc	0.00505688	1.31942
-0.434366	-1.07406	-0.567045	-0.874152	2.01623	0.477003	0.208901	0.914836	P01869	Ighg1	0.00823347	1.64165
-0.834376	-1.03424	-0.796626	-1.01425	1.60335	0.199155	0.216961	0.766583	P06683	C9	0.00293778	1.61639
-1.2001	-2.16025	-0.692956	-0.937117	0.840516	0.216573	0.402744	1.21099	Q63844	Mapk3	0.00272743	1.91531
0.259821	1.0772	-0.116609	1.00197	-0.923205	-1.05774	-0.759155	-0.855712	O89104	Sypl2	0.00271382	-1.45455
-1.92548	-0.533976	-1.34601	-1.21771	0.0354237	1.00363	-0.0159895	-0.533976	Q7TNG5	Eml2	0.0183935	1.37807
-0.488562	-0.475818	-0.539815	-2.198	1.07743	-0.172087	0.788182	0.156545	Q9WVR4	Fxr2	0.0349746	1.38807
-0.798125	-1.35786	-0.698382	-1.0686	0.992155	0.503483	0.685774	1.38855	Q60710	Samhd1	0.000254197	1.87323
-0.671978	-0.843246	-1.27741	-1.24318	1.22527	-0.000993152	0.758367	0.983859	Q3TCH7	Cul4a	0.00120451	1.75058
-1.00721	-0.986	-0.79496	-0.881609	1.46914	0.62229	0.45587	0.470618	Q99K48	Nono	0.000498292	1.67192
-1.05232	-0.803669	-1.46968	-0.511093	1.38307	0.381077	0.993149	0.472854	Q60668	Hnrnpd	0.00126298	1.76673
-1.18588	-0.958647	0.0255207	-0.628659	2.22388	1.135	-0.180056	0.281032	Q8BP67	Rpl24	0.0391947	1.55188
-0.530803	-1.2353	-0.809587	-0.945501	1.66044	0.829505	0.510102	0.495955	P60867	Rps20	0.00130823	1.7543
-0.612639	-1.44727	-0.896266	-0.719074	1.16456	1.60045	1.4541	-0.534064	Q9JIY5	Htra2	0.0129833	1.84007
-1.15558	-1.09006	-0.980102	-0.799759	1.25598	0.184006	1.21578	1.05655	P97449	Anpep	0.000326587	1.93445
-1.37715	-0.251565	-0.957152	-0.310839	1.14917	1.04557	0.55627	0.41	O55029	Copb2	0.00347286	1.51443
-1.09835	-1.0452	-1.09835	-0.873617	1.37112	0.730375	0.19404	0.80987	P62858	Rps28	0.00033228	1.80523
0.384368	-0.653771	-0.707104	-0.366545	1.01414	0.919816	1.14296	0.282383	P61957	Sumo2	0.00984453	1.17559
-1.15196	-1.3925	-0.0333885	-0.57234	0.705708	0.245733	-0.113462	-0.242289	Q3UH68	Limch1	0.0451911	0.93647
-0.197426	-0.308408	-0.451538	-0.707232	0.845002	0.153441	0.222956	0.407301	Q8BFW7	Lpp	0.00497112	0.823326
-0.363152	0.605817	1.53758	0.674974	-1.56614	-0.0971327	-1.42446	-1.02236	Q924D0	Rtn4ip1	0.0182203	-1.64133
-1.19887	-1.09009	-1.1602	-0.274346	0.207012	0.143142	0.743429	0.730257	P00329	Adh1	0.00229196	1.38684
-1.46169	-1.42642	-1.23787	-0.657578	1.69081	0.456743	0.679547	0.877421	Q9JKF1	Iqgap1	0.000637338	2.12202
-1.15561	-0.884885	-0.258334	-1.0703	1.52148	1.01489	-0.131795	1.0971	P62852	Rps25	0.00559581	1.7177
-0.165766	-0.605173	-0.901132	-1.87413	1.04078	0.635477	0.514006	0.192696	Q7TMY8	Huwe1	0.010285	1.48229
-0.990459	-1.1839	-1.3186	-0.298088	2.67156	0.109265	0.142982	0.635028	P37889	Fbln2	0.0295722	1.83747
-0.481152	-1.01768	-0.616682	-0.185035	-0.0765709	0.512449	1.75647	0.62303	P56565	S100a1	0.0226934	1.27898
-0.890673	-1.0419	-1.49847	-0.59325	0.989179	0.835692	1.39463	0.672814	P83917	Cbx1	0.000188469	1.97915
0.489948	0.984528	0.776911	1.66599	-0.312169	-1.15228	0.242636	-1.38823	Q9JMC3	Dnaja4	0.0113115	-1.63185
-2.07041	-0.24466	-2.02024	-0.652272	0.573469	0.288025	1.91766	0.803813	Q9WVL0	Gstz1	0.010848	2.14264
-0.241339	-0.945926	-1.15605	-0.427819	1.65396	-0.22869	0.995851	0.000642568	Q9D8B3	Chmp4b	0.0377038	1.29822
-0.729235	-1.39457	0.183657	-1.27979	-0.553786	1.18023	1.4485	0.953217	P48193	Epb41	0.0348433	1.56202
0.195994	1.01733	1.37752	1.35012	-1.0224	-1.42957	-1.71291	-0.830818	Q9DBF1	Aldh7a1	0.000593014	-2.23417
-0.375826	-0.937229	-1.19987	-0.411113	1.8083	0.847999	1.43423	0.754141	Q00519	Xdh	0.000925911	1.94218
-1.4613	-0.65736	-1.1684	-1.10096	1.72909	0.513338	0.382764	0.438395	Q9R0Q7	Ptges3	0.00213738	1.8629
-0.634847	-0.962928	-0.503802	-0.722205	0.769715	0.351912	0.309096	0.826029	Q99K51	Pls3	0.000265732	1.27013
-1.20384	-0.754604	-1.37756	-0.494307	2.14089	1.3332	1.29736	0.108483	Q8BL66	Eea1	0.00338706	2.17756
-0.56124	-0.573429	-0.196453	-1.14573	0.975065	0.501626	1.61742	-0.0449945	O70305	Atxn2	0.0141364	1.38149
-0.787779	-0.975334	-1.47498	-0.322554	0.847765	0.840989	0.278049	0.108084	Q9DC61	Pmpca	0.00365185	1.40888
-0.0684913	-0.571706	-0.657837	-0.296906	2.1339	0.968752	0.69402	-0.237254	Q9WTP7	Ak3	0.0438516	1.28859
-1.13689	-0.199814	-0.717049	-0.0659041	2.68628	0.506754	1.4059	0.663546	P35282	Rab21	0.0158794	1.84553
-0.502856	-1.0775	-0.0667576	-0.676819	0.669609	1.07366	1.64134	0.758909	P54726	Rad23a	0.00178165	1.61686
-1.06895	-1.31005	-0.573373	-1.24007	1.16098	0.331406	0.17282	-0.0126796	P41105	Rpl28	0.00316319	1.46124
-1.71524	-1.33299	-0.617462	-0.901929	1.39228	0.843188	0.287696	0.0829209	Q9D1D4	Tmed10	0.00328802	1.79343
-0.20417	-1.57607	0.0849264	-0.473886	0.1543	1.31108	0.767228	1.04938	P62315	Snrpd1	0.0211474	1.3628
-0.866117	-0.892602	-0.716224	-0.614283	1.90195	0.987377	0.205999	-0.10199	P62918	Rpl8	0.0152127	1.52064
-0.356992	-2.14997	-0.622252	-0.583451	1.78328	-0.106579	0.499775	1.20924	P23198	Cbx3	0.0225857	1.7746
-1.0344	-0.803163	-1.10821	-0.558206	1.69235	0.378583	0.730618	0.880156	P50543	S100a11	0.00105311	1.79642
-1.07396	-0.801807	-1.25595	-0.309524	1.74943	0.285553	0.645024	0.821098	O08583	Alyref	0.00352968	1.73559
-1.05637	-1.3731	-0.948925	-1.04768	1.60446	0.920772	0.59738	0.660235	P02798	Mt2	0.000169366	2.05223
-1.38466	-1.22011	-1.06054	-0.836198	-0.148943	0.0403294	-0.198735	1.76395	Q6PER3	Mapre3	0.0216913	1.48953
0.0519095	0.704594	1.12356	-0.0471992	-2.53196	-0.50591	-1.85939	-0.50591	P15327	Bpgm	0.020294	-1.80901
-1.10595	-1.16112	-0.658602	-0.979688	1.22293	0.408532	-0.0704251	1.01367	Q9QYB1	Clic4	0.0021249	1.62002
-1.59552	-1.7572	-0.223941	-0.818082	1.07041	0.69998	0.517152	-0.313618	Q9D0F3	Lman1	0.0135891	1.59217
-1.58963	-0.923019	-1.61954	-0.779515	1.0266	0.562334	1.03124	0.104849	Q3ULW8	Parp3	0.000866302	1.90918
-1.2585	-0.714765	-0.306754	-0.572563	1.42179	0.902867	0.780291	-0.729764	P10833	Rras	0.0410815	1.30694
-1.3144	-1.1371	-0.755314	-0.530734	1.68664	0.593042	0.770551	0.66912	Q9CZN7	Shmt2	0.000968006	1.86423
-0.0324626	-0.603343	-0.398369	-0.126776	1.51263	0.146052	1.26562	0.245304	A2AJI0	Map7d1	0.0270319	1.08264
-0.877692	-1.53137	-1.18596	-0.64075	1.35945	0.18375	0.752029	0.888688	Q9WV32	Arpc1b	0.000971159	1.85492
-2.6266	-1.07017	-0.813567	-0.343368	0.674324	0.319388	0.307401	-0.601738	Q9D1R9	Rpl34	0.0492005	1.38827
-0.843715	-0.76966	-0.446578	-0.317286	1.89897	0.679355	0.189161	-0.307863	P70663	Sparcl1	0.048492	1.20922
-0.995416	-1.11902	-1.19745	-0.134056	1.88567	0.835949	1.76681	0.902175	Q91V92	Acly	0.00100383	2.20914
-0.627026	-1.1667	-0.571887	-1.40224	0.302169	0.525034	0.0827212	0.485681	P45377	Akr1b8	0.00129128	1.29086
-0.214416	-1.49598	-0.726657	0.0172006	1.14505	-0.022694	0.204541	0.84745	P35123	Usp4	0.0375474	1.14855
-0.770767	-1.15976	-0.6651	-1.01186	1.54959	0.386252	0.85164	0.996129	P00493	Hprt1	0.000430054	1.84777
-1.40865	-0.93656	-1.20184	-0.668502	1.76418	0.34654	0.536438	-0.133595	Q9CPT4	Mydgf	0.00827428	1.68228
-0.124774	0.470383	1.69673	1.32068	-0.579534	-0.268143	-1.03915	-0.192335	Q9CYH2	Prxl2a	0.0241626	-1.36055
-0.987643	-1.0136	-0.901763	-1.04835	1.83658	0.629995	0.836022	0.719968	P62751	Rpl23a	0.0004008	1.99348
-0.799582	-1.4622	-0.64125	-1.31054	1.38307	1.1718	1.38307	-0.0483825	P56394	Cox17	0.00220162	2.02578
-0.863591	-1.22824	-0.403474	-0.688096	1.76081	0.463768	0.125344	1.11751	Q9EST5	Anp32b	0.00604838	1.66271
0.89412	1.80312	0.829186	1.13169	-0.61086	-0.707884	0.108569	-1.44939	Q8C0L9	Gpcpd1	0.00330313	-1.82942
-1.03932	-1.39308	-1.14444	-0.864281	1.75963	0.50409	0.315983	1.04799	P06684	C5	0.00105807	2.0172
-0.675791	-1.44287	-0.902034	-1.18115	1.35612	0.722711	1.10382	1.05288	Q60994	Adipoq	5.88429e-05	2.10934
0.351378	1.53174	1.48925	1.14608	-1.20882	-1.07126	-1.28597	-0.976969	P82347	Sgcd	0.000198812	-2.26537
0.741898	-0.125292	0.759922	0.377781	-1.03457	-1.37464	-0.564745	-0.372411	Q80YV4	Pank4	0.00603559	-1.27517
-1.27419	-1.44579	-1.44074	-0.00208134	1.76049	-0.205977	0.56385	0.69514	P16675	Ctsa	0.0171128	1.74408
-1.34281	-1.03101	-0.818021	-1.4073	1.45868	0.598441	1.10083	0.781142	O89053	Coro1a	9.73379e-05	2.13456
-0.746511	-1.4306	-0.627329	-0.975075	1.29265	0.949951	0.683924	0.668632	P02802	Mt1	0.000200444	1.84367
-0.165945	-1.4117	-0.516177	-1.14494	0.0678554	0.461499	0.605886	0.803035	Q60598	Cttn	0.00724023	1.29426
-1.12139	-0.614896	-0.731743	-0.361252	0.160565	0.0463753	1.56096	0.772032	Q9CYZ2	Tpd52l2	0.012566	1.3423
-0.132959	-1.27103	-1.06509	-0.825834	0.306319	0.239502	-0.36358	1.66553	P17426	Ap2a1	0.0407851	1.28567
-0.662295	-0.95433	-1.11216	-0.857809	0.981304	-0.0520862	-0.246034	1.70956	Q62048	Pea15	0.0186733	1.49483
-0.136273	-0.678911	-1.87899	-0.0216806	1.29591	0.398458	1.01073	0.850487	P70362	Ufd1	0.0149428	1.56786
-0.975583	-1.21296	-0.878613	-0.998173	1.14645	1.21611	0.988256	0.494625	P46638	Rab11b	3.09933e-05	1.97769
0.34537	-1.88494	-0.708373	-0.106034	1.36182	0.481791	0.749228	1.08299	Q66JS6	Eif3j2	0.0273429	1.50745
-0.0638817	-0.263151	-1.9921	-0.500145	2.0774	0.387276	0.55564	0.359059	Q9CXI5	Manf	0.0421673	1.54966
-1.51409	-0.678115	-1.65739	-0.648193	0.0515538	-0.608446	0.252442	0.501949	Q9ER88	Dap3	0.0169079	1.17382
0.0101563	-1.02572	-0.955093	-0.451474	1.67691	0.54888	1.11659	-0.465972	Q8BP92	Rcn2	0.0428501	1.32463
-1.25321	-1.41549	0.611859	-0.935642	0.400611	0.890765	0.548908	0.389939	G5E829	Atp2b1	0.0342792	1.30568
0.966043	0.798851	1.05722	0.183311	-0.935812	0.128322	-1.05747	0.107589	Q9JHS3	Lamtor2	0.0198126	-1.1907
-1.64823	-1.41009	-0.161471	-0.589951	1.2074	0.825316	0.192084	0.579149	Q9JIF0	Prmt1	0.0066976	1.65342
-0.831512	-1.81677	-0.754452	-0.634076	1.07684	0.319325	0.84523	1.18953	Q62465	Vat1	0.00139097	1.86693
-0.734821	-0.768905	-0.599982	-1.23545	1.26649	-0.193284	0.147582	0.459386	Q9QZD9	Eif3i	0.0103818	1.25483
-0.878626	-1.54822	-0.878626	-0.748426	1.48599	0.429925	1.06579	0.723034	Q9Z0J0	Npc2	0.00054702	1.93966
-1.00091	-0.7776	-1.40849	-0.60761	1.79175	-0.0321116	1.2554	0.949915	P97298	Serpinf1	0.00363032	1.93989
-0.849383	-1.31071	-0.872981	-0.73368	1.87513	-0.108639	0.501294	1.09376	Q61129	Cfi	0.00685816	1.78207
-1.86434	-1.14953	-0.606008	-0.288218	1.23456	1.13634	0.611387	-0.685238	Q9DBG7	Srpra	0.0325048	1.55129
1.76145	1.45801	1.21895	0.96167	-1.22915	-0.777357	-0.76012	-0.995483	D3Z6H8	Amd2	2.89674e-05	-2.29055
-0.744832	-0.786571	-0.730982	-1.45772	0.659313	1.27531	0.659313	-0.201529	Q6PHN9	Rab35	0.00480398	1.52813
-1.30549	-0.750275	-0.702519	-0.962365	1.18902	0.238143	0.724826	0.00573769	D3YYU8	Obsl1	0.00257989	1.46959
-0.548823	-0.425323	-1.48038	0.161063	1.10113	0.422006	1.36868	0.452896	Q9JMH3	Neu2	0.0144128	1.40954
-0.146358	-1.05763	-1.00553	-0.964347	-0.0522942	0.418674	1.03816	-0.0401931	Q8CCT4	Tceal5	0.0149196	1.13455
-1.09943	-0.81238	-1.14246	-0.769517	1.79329	0.462992	0.826108	0.64212	P27659	Rpl3	0.000924007	1.88707
-1.00119	-0.844412	-1.21955	-0.91205	1.87947	0.6654	0.767734	0.476448	Q99J77	Nans	0.00101732	1.94156
-0.382361	-1.50615	-0.593397	-1.02304	0.00759203	0.244265	0.60625	0.713334	P48024	Eif1	0.0052745	1.2691
-1.13696	-1.11804	-0.497946	-0.807078	1.05034	0.0773568	0.397394	0.779831	P62245	Rps15a	0.00137231	1.46624
-2.41161	-1.42299	-0.612468	-0.554629	0.764467	0.0169299	-0.67743	0.672324	P63321	Rala	0.0389507	1.4445
-0.2741	-0.974129	-0.23273	-0.484947	1.12804	0.5868	1.2717	0.0233875	Q9Z1R2	Bag6	0.00945234	1.24396
-0.539179	-1.5906	-1.28686	-1.45503	-0.162281	0.798313	-0.021235	0.0954522	Q9WTI7	Myo1c	0.00457375	1.39548
-2.42547	-1.2448	-0.929539	-0.752176	0.431955	0.0924885	0.616618	1.25009	Q80XI3	Eif4g3	0.00498508	1.93578
-1.05131	-0.837337	-0.800686	-0.709767	1.02828	1.60099	1.19499	-0.321223	P56212	Arpp19	0.00650413	1.72553
0.0234767	-0.97886	-0.660723	-0.419848	2.34218	0.438238	0.907598	1.31857	P24547	Impdh2	0.00845581	1.76064
-1.00522	-0.793997	-0.817262	-0.283424	-0.074921	-0.450934	-0.107576	-0.250232	P42232	Stat5b	0.0290868	0.50406
-1.46621	-1.16751	-0.311314	-1.37125	1.37684	0.748605	0.378504	0.952752	P62301	Rps13	0.00116344	1.94325
-0.574621	-1.45105	-1.0297	-1.2445	1.94074	0.703834	0.737407	0.641401	Q9R111	Gda	0.00124701	2.08081
-1.84698	-1.18977	-0.915471	-0.66712	-0.0549692	0.298909	0.0757628	0.251249	Q8R5J9	Arl6ip5	0.00282104	1.29757
-0.558291	-0.820094	-0.527072	-0.538742	2.82015	0.174999	0.284417	0.988983	P11152	Lpl	0.0343487	1.67819
-0.175395	-0.731135	-0.411891	-0.919671	1.65045	1.27224	0.888427	1.55135	P63073	Eif4e	0.000204373	1.90014
-0.0599809	-1.15457	-0.858754	-0.872491	1.66392	-0.185134	0.553501	0.712702	P01843	Ig lambda-1 chain C region OS=Mus musculus OX=10090	0.0190358	1.4227
-1.0647	-1.04302	-1.101	-0.485674	1.4741	0.576908	0.576908	0.955188	P28656	Nap1l1	0.000406846	1.81937
-2.12145	-0.591346	-1.47474	-1.17647	-0.102662	-0.303835	0.682048	0.507726	Q99L27	Gmpr2	0.00822792	1.53682
-1.76095	-1.24978	-0.427073	-0.784673	1.00966	0.38836	0.375151	0.298225	P35279	Rab6a	0.00324226	1.57347
-1.22402	-1.42319	-0.593937	-1.01435	0.499483	0.309078	0.657934	1.01821	P13595	Ncam1	0.000351349	1.68505
-0.376787	-1.43781	-1.11457	-0.189136	1.98521	-0.30666	0.561264	1.14592	P46412	Gpx3	0.0284549	1.62601
-0.62516	-1.52152	-0.662494	-0.949747	1.54355	0.646452	0.269053	0.582708	Q6ZWU9	Rps27	0.00256913	1.70017
-1.58619	-1.07089	-0.887734	0.0884262	2.32244	1.06048	0.416592	0.241953	O70578	Cacng1	0.0187974	1.87446
-1.00322	-0.82597	0.0759733	-0.180446	2.45452	0.973997	0.936988	0.383829	O35685	Nudc	0.0172481	1.67075
-1.07169	-0.805349	-1.13385	-0.863704	0.79895	0.538345	0.576568	0.80256	P59999	Arpc4	4.55311e-06	1.64775
-0.0565309	0.995025	1.13293	0.926893	-0.527688	-0.749647	-0.400837	-0.35543	Q91VS7	Mgst1	0.00458055	-1.25798
-0.125503	-1.61049	-0.291408	-0.502556	1.50382	0.821437	0.613388	1.22771	Q99LT0	Dpy30	0.00514572	1.67408
-0.542336	-1.7033	-0.35388	-0.319275	1.11791	1.58805	0.815443	0.465065	P14115	Rpl27a	0.0053336	1.72631
-0.479649	-0.905903	-0.827378	-1.12024	1.45239	0.0494613	0.697174	1.01897	Q8BL97	Srsf7	0.00232398	1.63779
0.0223552	-1.04133	-0.525501	-2.03911	0.5738	0.741751	1.38271	0.526677	B2RY56	Rbm25	0.0122451	1.70213
-0.600805	-1.77186	-1.27176	-0.808842	0.704774	0.806761	1.13599	0.528664	Q99KP6	Prpf19	0.000593308	1.90736
-0.379449	-0.616224	-1.71207	-0.141141	1.22955	-0.0620959	0.274818	0.205878	Q59J78	Ndufaf2	0.0456686	1.12426
-0.478465	-0.742273	-0.80665	-1.46311	1.18494	0.734954	-0.572626	1.90578	Q9CX56	Psmd8	0.0239386	1.68589
-2.1924	-1.29891	-0.226971	-1.40486	0.365172	0.432428	-0.182105	1.09048	Q7TMB8	Cyfip1	0.0120432	1.70728
-0.613947	-0.645604	-0.813192	-0.306889	1.9669	0.765851	0.600805	0.736204	O88653	Lamtor3	0.00298441	1.61235
-0.837777	-0.146635	-0.831318	-0.112576	2.02714	0.430968	0.739644	0.290886	Q148W8	Styxl2	0.0228078	1.35424
1.33555	1.04973	0.514682	1.06182	-0.928589	-0.177021	0.0610962	-0.750589	P63300	Selenow	0.00254496	-1.43922
-1.58061	-0.890295	-0.542157	-0.890295	1.36349	0.529557	0.39596	0.0676957	Q6ZWN5	Rps9	0.00430576	1.56501
-0.515794	-0.437695	-1.54836	0.0242576	2.47105	0.627207	1.04076	-0.0169587	P23492	Pnp	0.0380926	1.64991
-1.31634	-1.0835	-1.37371	-1.05032	1.38769	0.579177	0.820131	0.803718	P07091	S100a4	3.29124e-05	2.10365
-1.28545	-0.472598	-0.579156	-0.5584	1.8148	0.211342	0.070155	0.455734	P08121	Col3a1	0.0217201	1.36191
-1.21231	-1.09069	-1.05128	-0.904689	2.05417	0.678616	0.176737	1.04654	P34928	Apoc1	0.00221075	2.05376
-0.327792	-0.762315	-1.64781	-0.720087	0.579677	-0.358195	1.30761	0.48706	O70194	Eif3d	0.0209278	1.36854
-1.21193	-1.06797	-0.688965	-1.30298	0.442262	0.639001	-0.00154038	1.04939	P84091	Ap2m1	0.000790347	1.60024
-0.512531	-0.842342	-0.308329	-1.53828	0.702291	-0.0702399	0.581204	1.76329	Q8C166	Cpne1	0.0160595	1.54451
-0.308393	-0.564558	-1.13096	-1.46679	0.969362	0.174966	1.5044	0.995939	Q9CWZ7	Napg	0.00341388	1.77884
0.476109	-1.01021	-0.91807	-0.952404	0.72145	0.252266	0.145132	0.931524	P50518	Atp6v1e1	0.0334552	1.11374
-0.55596	-0.795906	-1.10427	-1.04679	1.52747	0.616308	1.06493	0.111595	Q9Z315	Sart1	0.00202358	1.70581
-1.57259	-1.45748	-0.986265	-1.19405	1.18407	1.07514	0.964325	0.788696	P61021	Rab5b	6.15972e-06	2.30565
-0.76006	-0.782009	-0.799674	-1.37826	1.03033	0.123241	0.752547	1.21239	Q9DCT8	Crip2	0.000903697	1.70963
-1.59014	-0.590636	-0.527777	-0.86799	1.57603	0.323212	0.288604	-0.559097	O55142	Rpl35a	0.0412848	1.30132
0.101454	-0.492441	0.0554662	-0.40953	1.78448	0.818577	0.122816	0.608911	Q61398	Pcolce	0.0367915	1.01996
-0.521809	-0.393741	-1.6141	-0.730164	-0.50662	0.268128	0.375936	0.727971	O70310	Nmt1	0.0345212	1.03131
-0.703871	-1.13015	-1.04424	-0.575317	1.47154	0.354206	1.2242	1.0072	Q921F2	Tardbp	0.000475523	1.87768
1.33334	0.220942	0.920912	0.458761	-0.598511	-1.20408	-0.294116	-2.57398	P36993	Ppm1b	0.0148797	-1.90116
-0.718651	-1.05958	-0.312097	-0.288012	0.635241	0.244701	0.00464707	1.01473	O89079	Cope	0.00996047	1.06941
-1.66338	-1.4267	-0.63994	-1.23589	1.34716	1.12901	0.309479	0.508962	O70252	Hmox2	0.000769525	2.06513
-0.520926	-1.66451	-0.91323	-0.580326	1.73508	1.00613	0.794296	0.706175	Q9QZ88	Vps29	0.00134087	1.98017
-1.63166	-0.80357	-1.49355	-1.23371	1.21729	0.580972	1.01371	-0.128242	P11438	Lamp1	0.00135296	1.96156
-1.81334	-0.881779	-1.00307	-1.3974	0.840846	0.323609	0.758204	0.15306	Q9Z1N5	Ddx39b	0.000548418	1.79283
-1.11648	-1.62328	-0.163737	-1.33728	0.375557	1.14132	0.224249	0.252119	Q80UM3	Naa15	0.00662151	1.55851
-1.24222	-1.41268	-0.787879	-0.709844	0.571648	-0.297568	0.52528	1.29993	P29391	Ftl1	0.00544771	1.56298
-0.57063	-0.964134	-0.0268942	0.54858	1.26928	0.496613	1.04326	1.46928	Q99M71	Epdr1	0.0147013	1.32288
-1.82653	-0.59746	-2.31805	-0.260514	1.34695	-0.613159	0.884331	0.279551	Q8BI84	Mia3	0.0372766	1.72506
-0.714151	-1.61973	-0.868243	-0.59412	1.52752	0.693771	0.948188	-0.147461	P97855	G3bp1	0.00646822	1.70457
0.07136	-0.683112	-0.936494	-0.748839	1.84563	0.797873	0.607704	0.748483	Q9QZZ6	Dpt	0.00476437	1.57419
-1.71171	-1.62509	-1.14288	-1.12493	0.93194	0.93194	0.182993	0.12986	P39054	Dnm2	0.00038218	1.94534
-0.872795	-0.372452	-0.54355	-1.59873	0.716636	-0.0257823	0.897972	1.49281	Q8BFZ9	Erlin2	0.00793506	1.61729
-0.801083	-0.937286	-1.45285	-0.474266	1.79392	0.417162	0.891374	0.5344	P70372	Elavl1	0.00269856	1.82559
-0.17431	-0.757453	-1.36928	-0.40277	1.69487	0.342622	1.24238	0.0432438	Q9EQS3	Mycbp	0.0175905	1.50673
-1.24018	-1.08954	-0.652634	-0.967504	-0.133981	0.567807	0.654692	-0.184945	Q9JKF7	Mrpl39	0.00318687	1.21336
0.399957	1.05133	0.319812	1.17753	-0.493627	-0.945834	0.179883	-1.39645	P50136	Bckdha	0.0130313	-1.40116
-1.03285	-0.875513	-0.934797	-0.239748	1.7243	0.150826	1.42807	0.691965	Q569Z6	Thrap3	0.00441075	1.76952
-0.126077	-2.13123	-0.0321626	0.441413	1.48957	0.88348	1.10924	0.832554	Q61187	Tsg101	0.0398999	1.54073
-0.672016	-0.720765	-0.969504	0.0153905	0.514063	1.43801	0.190216	0.63021	Q5SRX1	Tom1l2	0.00921626	1.27985
-0.175085	-0.862468	-0.205646	-0.853212	1.44389	0.930049	0.45941	-0.0371309	Q9D9Z5	Dda1	0.0165095	1.22316
-0.427383	-1.35539	-0.884415	-0.589492	0.89251	0.304542	0.2631	1.5174	Q9EPU0	Upf1	0.00483794	1.55856
-0.945534	-1.13942	-0.817224	-0.804685	1.77454	0.454782	0.876484	0.427077	P63254	Crip1	0.00139532	1.80994
-1.57402	0.125575	-0.983306	-1.23944	0.87044	0.310003	0.523309	0.958438	Q60770	Stxbp3	0.00730268	1.58335
-1.13398	-1.20781	-1.08283	-1.25255	1.31384	0.353029	0.225718	0.516817	Q8VCH0	Acaa1b	0.000374501	1.77164
-0.500209	-1.72439	-0.457725	-0.559259	1.42803	-0.32225	0.615106	1.43157	P26369	U2af2	0.0213092	1.59851
-0.117266	-0.238058	-0.557031	-1.29269	0.875304	0.595516	0.0529443	0.29043	Q05D44	Eif5b	0.019824	1.00481
-1.33745	-1.22955	-0.607966	-1.26003	0.753323	0.420256	0.169488	0.863751	Q60823	Akt2	0.000369146	1.66045
-0.21155	-0.90725	-1.98332	-0.84088	1.57565	0.558361	0.34437	-0.069285	P17710	Hk1	0.0203201	1.58802
-0.888847	-0.166719	0.0356447	0.486614	0.497637	0.798084	0.504968	0.828631	Q9D7N9	Apmap	0.0389414	0.790657
-1.06596	-1.17273	-0.932117	-1.12018	1.04766	0.678315	0.970633	0.418862	P28184	Mt3	1.93154e-05	1.85161
-1.60194	-1.79909	0.161565	-0.504074	0.496847	0.688469	0.106884	1.07216	Q8R5C5	Actr1b	0.0233382	1.52697
-0.85206	-0.901704	-1.27958	-0.327522	-0.102156	0.925542	-0.259349	0.847342	Q9CWS0	Ddah1	0.0174008	1.19306
-0.211088	-1.37264	-0.64073	-0.852549	1.49728	1.06721	0.784749	1.03907	Q05816	Fabp5	0.000584114	1.86633
-0.846968	-2.09695	-0.346376	-0.794037	1.29267	0.217114	1.04506	0.0169197	Q91XV3	Basp1	0.014257	1.66402
-1.26938	-1.15616	-1.0944	-0.3304	2.29822	-0.00686952	0.585415	1.12393	P26262	Klkb1	0.0104725	1.96276
-0.399321	-1.06978	-0.424982	-0.561569	2.79019	0.764546	-0.0332393	1.21946	P06797	Ctsl	0.0263579	1.79915
-0.975973	-0.8768	-1.46294	-0.529932	2.01316	0.616441	1.26775	0.730951	P17225	Ptbp1	0.00127297	2.11849
-2.5755	-1.5035	-0.532098	-0.67013	-0.598011	0.657829	-0.273263	0.31557	Q9QZZ4	Myo15a	0.0496541	1.34584
-0.319338	-1.93597	-0.213798	-1.72782	1.16451	1.0752	0.0529629	1.51932	P12246	Apcs	0.0110767	2.00223
-1.44912	-1.28493	-1.0028	-0.119272	0.565204	0.388771	-0.181189	1.37826	Q9JK48	Sh3glb1	0.0139615	1.50179
-1.87462	-1.1447	-0.598616	-1.93989	0.657879	0.322512	-0.0454739	1.47299	Q62448	Eif4g2	0.00467772	1.99143
-0.335126	-1.03929	-1.35859	-0.270878	1.2379	0.9326	1.01457	1.19907	Q5SUF2	Luc7l3	0.000549122	1.84701
-0.28272	-1.63065	-0.100213	-0.617752	1.35226	1.7617	0.996175	0.154668	P11103	Parp1	0.0118059	1.72403
-1.69342	-1.42318	-1.16154	-0.954345	1.03501	0.767865	0.730067	-0.233556	Q9CZW5	Tomm70	0.00108206	1.88297
-1.27894	-1.96575	-0.944345	-0.590192	1.60505	1.10654	0.43747	-0.379173	P62900	Rpl31	0.0109925	1.88728
2.28143	1.17014	0.310607	0.785524	-0.0952249	0.235203	-0.562908	-0.707967	Q2VIS4	Flg2	0.023884	-1.41965
-2.37697	-0.323036	-0.268091	-0.0143686	0.740071	0.187011	1.04149	1.66474	Q8BU31	Rap2c	0.0389918	1.65394
-0.884882	-1.32427	-0.92721	-1.09833	1.73046	0.333436	0.594321	0.553988	Q8K182	C8a	0.0013266	1.86172
-1.05258	-1.012	-1.40326	-0.68114	1.61646	0.577186	0.689753	0.271809	P14069	S100a6	0.00136033	1.82605
-0.222477	-1.11333	-1.12046	-1.26506	1.00283	0.430648	1.46904	-0.179811	Q91YN9	Bag2	0.00947467	1.61101
-1.04325	-0.852044	-1.07029	-0.439492	2.00325	0.625875	1.13486	0.0601831	O08784	Tcof1	0.00612598	1.80731
-1.02971	-1.32379	-1.07959	-0.12766	1.13596	0.583229	0.676845	0.676845	Q9JM76	Arpc3	0.00124466	1.65841
-1.3787	-1.50997	-0.30734	-0.503799	0.807473	0.698459	0.853765	0.280784	Q9CWM4	Pfdn1	0.0030174	1.58507
-0.467825	-1.18119	-1.29569	-0.521953	1.45018	0.667176	0.887333	0.00529528	Q9Z1G3	Atp6v1c1	0.00461127	1.61916
-1.08891	-1.0832	-0.849929	-0.472133	1.38265	0.408473	0.476705	0.359654	Q60973	Rbbp7	0.00165258	1.53041
-1.34022	-1.21914	-1.61012	-0.856585	1.58396	-0.494065	0.684966	-0.392117	P70274	Selenop	0.0209327	1.6022
0.0676957	-0.0864467	-1.71513	-0.532723	1.82229	1.68545	0.250423	0.115765	Q9CQR6	Ppp6c	0.0450399	1.53513
-0.573774	-1.41632	-0.397382	-1.15291	1.69149	0.734912	0.533199	0.408339	Q923B6	Steap4	0.0037644	1.72708
-0.555229	-1.31301	-0.493681	0.0445284	0.192068	0.417873	-0.106153	0.937123	P40336	Vps26a	0.0384216	0.939576
-0.814585	-0.640528	-1.26734	0.0983644	1.228	0.0983644	0.665211	0.222763	Q8K183	Pdxk	0.0194281	1.20961
-1.09714	-0.878214	-0.910794	-0.751583	1.96878	0.201922	0.990398	0.2964	Q9WUM4	Coro1c	0.00518797	1.77381
-0.406156	-1.142	-0.503851	-1.29109	0.371114	-0.19531	0.741771	1.98908	Q923D2	Blvrb	0.0227516	1.56244
-1.21017	-0.567482	-1.39966	-0.995426	1.93194	0.836493	0.718943	0.255138	Q99MR6	Srrt	0.00250618	1.97881
-1.2384	-0.776788	-1.50332	-0.880711	1.80154	0.541847	-0.917615	0.967018	P03987	Ig gamma-3 chain C region OS=Mus musculus OX=10090	0.0286671	1.698
0.233156	-1.51191	-1.25491	-0.924305	1.06693	0.445072	0.596874	0.757309	P49935	Ctsh	0.00816991	1.58104
0.485894	-0.971512	-0.920375	-0.580645	2.33624	0.595073	0.398319	0.785766	P29595	Nedd8	0.0339311	1.52551
-2.05356	-1.38151	-0.324091	-0.528032	0.676959	0.130155	-0.622171	0.29966	P02301	H3-5	0.0487112	1.19295
-0.398956	-1.03005	-0.652227	-0.426467	0.596912	0.601399	0.126397	0.136258	P00687	Amy1	0.00247456	0.992167
-0.887091	-1.06486	0.318514	-0.240006	0.854169	0.716157	0.772949	1.19359	Q9JIK9	Mrps34	0.00674081	1.35258
-0.371563	-1.64281	-0.465804	-0.755915	1.75764	0.760243	0.609703	1.33568	P20060	Hexb	0.00270481	1.92484
-0.218543	-1.04726	-1.15655	0.153796	1.70423	0.121138	0.943712	0.693475	O09164	Sod3	0.0202916	1.43278
-1.15559	-0.709322	-0.673421	-0.691326	1.29106	0.421246	1.46184	0.495987	Q60749	Khdrbs1	0.00104351	1.72495
-1.63564	-0.632858	0.00227122	-0.556644	1.05858	0.829075	0.350245	0.314726	Q91WJ8	Fubp1	0.0132159	1.34387
0.215156	-0.763565	-0.168056	-1.15367	1.91218	0.960367	-0.337526	1.34623	P08905	Lyz2	0.0442334	1.43785
-0.561256	-0.84784	-1.1438	-0.329707	1.86332	-0.013755	1.08727	1.01084	O08795	Prkcsh	0.00687399	1.70757
1.7632	0.670616	0.9213	0.272445	-0.729288	-1.08555	0.20709	-0.575515	P03930	Mtatp8	0.013055	-1.45271
-0.461763	-1.53916	-1.29868	-0.151839	0.643395	0.0280061	-0.0954514	0.838947	Q8CD91	Smoc2	0.0232469	1.21658
-0.438794	-0.765173	-0.351324	-1.38872	1.58649	0.294781	1.07109	-0.0476585	Q9DAR7	Dcps	0.0157164	1.46218
-0.488811	-1.22903	-0.929918	-0.658625	0.810162	-0.181614	0.851242	0.982791	Q8CIN4	Pak2	0.0036851	1.44224
-0.973688	-0.732333	-1.35235	0.0166938	2.13299	0.0506148	0.643884	1.03501	Q6P8X1	Snx6	0.0166757	1.72604
-0.315894	-1.60872	-0.5104	-1.41133	1.57631	0.545032	0.526031	0.306629	O88531	Ppt1	0.00745799	1.70009
-1.32798	-0.539025	-1.16151	-0.467373	0.965964	0.652492	1.05914	0.932479	Q08093	Cnn2	0.000273135	1.77649
-0.842397	-1.42137	-0.539193	-1.48046	0.30479	-0.0810786	0.563567	0.766324	P28659	Celf1	0.00247798	1.45926
-0.584135	-1.54217	-1.13573	0.625027	1.07671	0.513581	0.543455	1.54354	Q9CQM5	Txndc17	0.0248433	1.57857
0.618959	-1.06347	-1.22281	-1.50922	0.933144	0.744756	0.453862	0.294247	Q8R1U2	Cgref1	0.0313242	1.40064
-0.0180564	-0.862194	-0.634096	-1.22796	0.69482	-0.365578	0.48281	1.69072	Q61753	Phgdh	0.037515	1.31127
-0.0228949	-0.999191	-0.845172	-1.0492	0.815111	0.600764	0.720206	0.712384	Q61792	Lasp1	0.00103275	1.44123
-0.778798	-0.500844	-1.22457	-0.542509	-0.224342	0.278216	0.0865778	-0.288186	Q8C0E2	Vps26b	0.0143962	0.724747
-1.61363	-0.372768	-0.920367	0.464981	1.18436	0.673183	0.727226	0.499154	Q64213	Sf1	0.0245077	1.38143
-0.988014	-0.844539	-1.32895	-1.26598	0.768892	0.258122	-0.167773	-0.294207	Q80XI4	Pip4k2b	0.00336486	1.24813
-0.00261724	-0.723645	-1.39928	-1.09221	1.68485	0.0573865	1.04223	0.393809	Q8VE22	Mrps23	0.014381	1.59901
-1.1896	-1.06972	-0.856767	-1.30536	1.82782	0.632673	0.787856	1.07643	P67984	Rpl22	0.000242309	2.18656
-1.44406	-0.804467	-1.22746	-0.834403	0.362851	0.570339	0.303536	0.603175	Q9Z130	Hnrnpdl	0.000111174	1.53757
-0.952515	-0.969588	-0.978163	-0.811314	1.12575	-0.0493713	0.11126	0.694184	Q01279	Egfr	0.00219086	1.39835
0.20853	2.00923	1.03162	0.389852	-0.929384	-0.846989	-1.71697	-1.52752	Q9CXJ4	Abcb8	0.00332485	-2.16502
-1.29585	-1.22758	-1.0273	-0.847706	1.37623	0.6073	1.04219	0.48649	Q9R118	Htra1	0.000130436	1.97766
-2.50902	-1.07117	-0.285046	-0.343947	1.0955	0.0776268	0.886665	0.867711	A6H611	Mipep	0.0194635	1.78417
-1.59829	-0.831614	-1.77181	0.0651225	1.69181	0.745703	0.828215	1.08935	Q80X85	Mrps7	0.00406857	2.12292
-0.628446	-0.514695	-0.908048	-1.88664	-0.143085	1.00816	-0.26031	0.645241	P49443	Ppm1a	0.0251503	1.29696
-1.0351	-1.38309	-0.331503	-1.25395	0.39948	0.604161	0.0375618	0.998412	P60122	Ruvbl1	0.00271904	1.51081
-1.81128	-0.590832	-0.947276	-0.872895	0.243511	0.605441	0.908899	0.224863	Q6ZWY3	Rps27l	0.0024357	1.55125
-1.03382	-0.72231	-0.864837	-0.410723	0.718027	0.0206723	1.1617	0.561192	P21126	Ubl4a	0.00225254	1.37332
-0.44697	-0.163241	-1.66661	-1.2993	1.45502	0.903351	0.761281	-0.142894	Q8BGC0	Htatsf1	0.0147906	1.63822
-0.302012	-0.978456	-1.15518	-0.325991	0.905509	0.487459	1.47529	0.308307	P97825	Jpt1	0.00475316	1.48455
0.241861	-1.3666	-0.708087	-0.53482	1.74625	0.068766	0.647858	1.02755	Q3UHD6	Snx27	0.0229793	1.46452
-1.26371	-1.09403	-0.826738	-0.491702	2.04481	0.411004	0.503885	1.15963	O08692	Ngp	0.00326321	1.94888
-0.254725	-2.17928	-0.124383	-0.695028	0.665873	0.492971	0.25824	2.64022	A2A863	Itgb4	0.0448324	1.82768
-0.771059	-1.68854	-1.08019	-0.877461	0.47918	1.26777	0.523434	1.04509	O35969	Gamt	0.000481081	1.93318
-0.617452	-0.786431	-1.42866	-0.599135	2.06068	0.733573	1.33688	0.140871	P84104	Srsf3	0.00548562	1.92592
-1.29274	-1.24339	-0.404632	-1.46834	0.27616	0.713024	0.183958	0.00931066	Q921S7	Mrpl37	0.00250458	1.39789
-2.13227	-0.686199	-0.331836	-0.0895714	0.620114	0.231358	0.214682	0.518317	O70172	Pip4k2a	0.0421608	1.20609
-0.741899	-0.380197	-1.18307	-0.694987	1.86499	0.807719	0.715372	0.674102	Q9D1K2	Atp6v1f	0.00171726	1.76558
-1.79747	-0.277482	-1.57665	0.0154719	2.05062	0.293651	1.57985	0.219567	Q9D1H6	Ndufaf4	0.0238947	1.94495
-0.980912	-0.633368	-1.87022	-0.244089	1.09641	0.779246	-0.235036	-0.00201447	P70698	Ctps1	0.0287413	1.3418
-0.166182	-0.562124	-0.802388	-1.4759	1.17597	0.33656	1.04061	-0.404413	Q9D880	Timm50	0.0300762	1.28883
-2.00402	-1.49507	-1.27865	-1.17702	0.533753	0.230101	0.509986	1.21378	Q9Z1K5	Arih1	0.000274605	2.11059
-1.15592	-0.74476	-0.632643	-0.183223	2.24697	0.457497	1.4394	-0.481738	Q9QZJ6	Mfap5	0.0434291	1.59467
-1.06246	-0.5118	-0.5792	-0.27739	1.55643	-0.205753	0.530051	0.289042	Q9EPJ9	Arfgap1	0.0298503	1.15015
1.05939	1.03397	1.11337	1.1561	0.0118528	-0.0852429	-0.0759049	-1.53494	Q99LM3	Smtnl1	0.00669869	-1.51177
-1.22804	-2.06835	0.308726	-1.10203	0.0668473	1.28432	1.14818	0.846446	Q8C052	Map1s	0.016382	1.85887
-1.45892	-0.441659	-1.45892	-0.849329	1.05618	0.713115	0.357824	0.241249	Q62203	Sf3a2	0.00182072	1.6443
-1.47413	-1.25161	-1.29078	-1.57194	1.47312	0.690245	0.163169	0.826693	Q8VCM8	Ncln	0.000232586	2.18542
-0.359175	-1.3493	-1.1633	-0.990248	1.81654	0.604632	0.534195	1.01909	Q9QXC1	Fetub	0.00170557	1.95912
-1.62587	-0.81671	-1.0386	-0.238513	1.63045	0.50572	0.541073	0.171979	Q60972	Rbbp4	0.00855198	1.64223
-1.15837	-0.431051	-1.48538	-0.433934	2.50668	1.46237	0.229628	0.480091	Q60590	Orm1	0.0126456	2.04688
0.452859	-0.706291	-2.04367	-0.43338	1.34138	0.334154	0.930786	0.6642	Q91WK5	Gcsh	0.0363352	1.50025
-1.85744	-0.885881	-0.604205	0.0911655	0.786514	0.570076	0.841432	0.103441	O35691	Pnn	0.0191501	1.38946
0.120452	-0.800454	-0.0918308	-1.06672	1.58722	1.52266	0.128205	0.0346614	Q63932	Map2k2	0.0465063	1.27782
0.0841655	-1.63865	-0.5376	-1.55897	1.21264	-0.294145	0.278343	0.604388	Q6ZWY8	Tmsb10	0.04001	1.36307
-0.438687	-1.86265	-1.75597	-0.919471	0.668385	1.18311	0.832385	0.556786	Q9CR41	Hypk	0.00139772	2.05436
-0.910997	-0.766668	-1.2992	-0.68197	2.09573	0.44611	0.564665	0.87074	P01887	B2m	0.00315542	1.90902
-0.659063	-1.5754	-0.868675	-1.31962	0.571047	0.147828	0.834941	1.08506	O89023	Tpp1	0.000880667	1.76541
0.0428177	-1.21257	-1.70406	-0.38824	0.446626	0.486365	0.936939	0.0642877	O55201	Supt5h	0.0239891	1.29907
-1.43926	-0.995156	-1.9057	-0.227475	0.694005	1.13102	1.76857	0.777458	Q80U93	Nup214	0.00208418	2.23466
0.0334134	-1.20009	-1.89043	-0.855153	1.26496	0.289846	0.866519	0.769597	Q8VE97	Srsf4	0.00737189	1.7758
-0.520635	-1.22966	0.122173	-1.12977	1.3	0.796737	0.374941	-0.409155	Q922H4	Gmppa	0.045229	1.2051
-1.4087	-0.780384	-0.880629	-1.63289	0.779575	0.549626	1.62913	-0.131069	Q9Z0E6	Gbp2	0.00405451	1.88247
-0.405096	-1.2809	-1.37866	-1.1677	1.20178	0.877286	0.773523	0.438413	Q3UPL0	Sec31a	0.000452238	1.88084
0.7128	0.0162668	1.48045	-0.0996795	-1.51261	-0.986608	-1.002	0.293459	Q6W8Q3	Pcp4l1	0.0461348	-1.3294
-0.669662	-1.05008	-1.51599	-0.909109	1.06216	0.42656	0.578724	0.804573	Q9ESY9	Ifi30	0.000238608	1.75421
0.212178	-1.28487	-0.780076	-0.434582	1.04261	0.241633	1.1606	1.60267	Q9EPC1	Parva	0.00961183	1.58372
-1.77338	-0.308258	-1.76217	-0.399018	1.27127	0.500407	0.544499	0.228185	Q8VCX5	Micu1	0.0107719	1.6968
0.227193	0.315074	0.985325	0.38992	-2.04126	-0.727187	-0.169426	-1.656	Q5M8N4	Sdr39u1	0.0122992	-1.62785
-0.641027	-1.25287	-2.07097	-0.349766	1.30754	0.487558	1.10582	0.425943	Q9CZC8	Scrn1	0.00486241	1.91037
1.74	1.7147	0.81224	1.45697	-1.43152	-0.36614	-0.213061	0.278754	Q8VED9	Lgalsl	0.00438112	-1.86397
-1.58448	-1.8172	-0.750361	-0.765302	-0.602793	0.721351	0.415982	1.07004	O70624	Myoc	0.0114963	1.63048
-0.119402	-1.24758	-0.765859	-0.849611	1.18405	0.284644	0.616163	1.16223	Q9EQU5	Set	0.00282635	1.55738
0.959125	1.88719	1.10634	0.924477	-0.632402	-2.11314	-0.643243	-1.02782	Q8K2T4	Uqcc3	0.0013923	-2.32343
-0.197901	-1.37937	-1.03622	-0.904109	1.13261	0.865484	1.40374	0.716304	Q8CFX1	H6pd	0.000599598	1.90893
0.330963	-1.07709	-0.126895	-0.321487	2.29639	1.00499	0.341284	0.593062	Q9D0T1	Snu13	0.0412515	1.35756
-1.38217	-1.43566	-0.49374	-0.65866	1.1806	0.291313	0.768776	0.00267189	Q921F4	Hnrnpll	0.00474623	1.5534
-0.890669	-1.43386	-0.776202	-0.595607	1.35046	0.707967	1.22882	0.65841	P67871	Csnk2b	0.000278921	1.9105
-0.779715	-1.21783	-0.655614	-0.40551	0.867674	-0.0416459	0.80724	-0.00396182	Q6P3D0	Nudt16	0.00807326	1.17199
0.585732	-0.322095	-1.37697	-0.559295	0.807901	0.280249	0.585732	0.945849	Q8BHN3	Ganab	0.0464766	1.07309
-0.750844	-2.10585	-0.316092	-1.30672	0.704673	0.691925	0.178361	-0.0703257	P62717	Rpl18a	0.0133657	1.49603
-1.25404	-1.28329	-0.837457	-0.989306	2.49464	0.759476	0.202909	0.915776	P01750	Ig heavy chain V region 102 OS=Mus musculus OX=10090	0.0048686	2.18422
-0.185312	0.510025	0.719189	1.11561	-2.6158	-1.08251	-1.0616	-0.416197	Q7M729	Scn4b	0.014632	-1.8339
0.342027	-0.543184	-0.621344	-0.226573	1.04109	0.0633224	0.438542	0.384771	Q3UMU9	Hdgfl2	0.0472803	0.7442
-1.28568	-0.784692	-1.51661	-0.316814	1.25126	0.307283	0.554818	0.994525	Q07456	Ambp	0.00215863	1.75292
-0.471091	-1.01588	-0.326002	-0.478812	1.15715	0.198587	0.720076	0.0924206	Q9JLB0	Pals2	0.00846155	1.115
-1.70635	0.11723	-1.45532	-0.726698	1.69042	0.584962	0.95071	-0.27868	Q9CQI6	Cotl1	0.0273343	1.67964
-0.159851	-1.40302	-0.435083	-0.663627	1.11138	0.673145	0.256274	0.0907956	Q9CQE5	Rgs10	0.0142613	1.19829
-2.16512	-0.901977	-0.624959	-1.63804	0.647646	-0.750068	0.7588	0.0403127	Q5XPI3	Rnf123	0.0222455	1.5067
-1.80306	-0.824888	-0.0454083	-1.54058	0.489662	-0.039136	0.564538	1.35314	Q8VC30	Tkfc	0.0149919	1.64554
-1.24177	-1.43729	-0.0437568	-1.37818	0.749947	0.321943	-0.191651	0.957035	P05366	Saa1	0.011836	1.48457
-1.38125	-1.61949	-0.338585	-0.761033	0.948074	1.4541	0.936828	-0.0633501	P62996	Tra2b	0.00523924	1.844
-0.0293402	-1.68728	0.297438	-2.17686	0.436189	1.03848	0.430761	1.14738	Q80X95	Rraga	0.0403481	1.66221
-0.659798	1.07637	1.04992	0.929765	-1.03447	-2.30569	-0.279124	-1.05196	Q9Z2A5	Ate1	0.0248891	-1.76688
-2.91858	-0.555351	0.0218132	-1.04141	0.758027	0.383266	0.244795	0.921385	P62320	Snrpd3	0.0410936	1.70025
-1.4654	-1.1192	-0.729735	0.617427	0.511766	1.07514	0.964948	1.67788	Q9DBS5	Klc4	0.0152261	1.73166
-2.45612	-1.12094	-1.01873	-0.474876	0.698006	0.710333	0.235498	0.106493	Q5FWK3	Arhgap1	0.00897269	1.70525
-0.464409	-1.53598	-0.561309	-1.16844	-0.138273	0.935175	0.248895	1.79543	O88507	Cntfr	0.0159987	1.64284
-0.339171	-1.4996	-0.0939002	-0.142134	1.42033	1.30342	0.753963	0.152982	Q9WV91	Ptgfrn	0.0177417	1.42638
-1.85306	-1.42246	-0.50284	-1.3576	0.743679	-0.610892	1.07993	-0.299232	P09813	Apoa2	0.0222373	1.51236
0.134035	-1.23279	-0.893672	-1.00886	0.411692	1.01255	0.812007	1.23399	Q9CWK8	Snx2	0.00359662	1.61788
-0.926907	-1.25763	-0.699294	-0.69438	1.41769	0.300906	0.732854	0.603462	P24452	Capg	0.00086533	1.65828
-0.932471	-1.84441	-1.52823	-1.15029	0.112683	0.657484	0.576676	0.937905	Q8K2T1	Nmral1	0.000335505	1.93504
-0.753396	-1.54876	0.124335	-1.46534	0.205996	2.14207	0.264834	0.250168	Q8R2Q4	Gfm2	0.0380909	1.62656
0.208048	-0.546598	0.103736	-0.0992878	0.577436	0.589903	1.35064	0.499222	P62843	Rps15	0.0181982	0.837826
-1.13877	-0.836365	-0.979446	-0.653589	2.19568	0.322889	1.33376	0.71066	Q3TWW8	Srsf6	0.00286231	2.04279
-0.665528	-1.02064	-1.34672	-0.8664	2.16867	0.463979	1.11912	0.507481	Q62376	Snrnp70	0.00291362	2.03963
-0.250364	-1.847	-0.264354	-2.81287	0.351016	0.262692	0.127057	0.464949	Q9CQV6	Map1lc3b	0.0455352	1.59508
-0.0356521	-1.51848	-0.0962961	-0.47952	1.18554	0.348674	0.0839889	0.836433	Q9CQZ1	Hsbp1	0.0349024	1.14615
0.85599	1.23908	0.962106	0.655632	-0.200324	-0.0652639	-0.322149	0.0767648	Q91WC3	Acsl6	0.000394748	-1.05595
-0.272265	-0.675807	-0.938718	-0.475288	1.74431	0.446127	1.43069	-0.133013	Q64152	Btf3	0.018613	1.46255
-0.802294	-1.26364	-0.73634	-1.08938	0.705099	0.324279	0.144447	-0.251978	Q9D711	Pir	0.00213315	1.20338
-0.474793	-1.33436	-1.08522	-0.785632	1.60559	1.01415	0.664416	0.0216584	Q9CX80	Cygb	0.00370107	1.74645
-0.971351	-0.908141	-2.06162	-0.0210896	2.07306	0.435763	0.191486	0.556945	Q9ERE7	Mesd	0.0232917	1.80486
-0.431152	-0.915688	-0.699751	-0.899509	2.17552	0.838155	0.178373	1.06428	Q9WUR9	Ak4	0.00579749	1.80061
-0.451622	-0.804569	0.0813351	-0.481763	0.823278	-0.168635	0.2355	0.585179	P57784	Snrpa1	0.0327374	0.782985
-1.20884	-1.04286	-0.453203	-0.909513	1.34966	0.493334	0.437123	0.717794	P61358	Rpl27	0.000778663	1.65308
-0.277412	-1.68001	0.367606	-0.833871	1.10434	1.17757	1.33498	0.382324	Q3TYX3	Smyd5	0.0158918	1.60573
-2.11053	-0.502337	-0.920429	-1.82817	0.889649	-0.0480841	0.154923	-0.168091	P28352	Apex1	0.0132768	1.54747
-0.9531	-1.94519	-0.515268	-0.862632	-0.166455	1.00244	1.16301	-0.39059	Q9CQ48	Nudcd2	0.0262228	1.47115
-1.1815	-1.44531	-0.913027	-0.720585	0.676916	0.653389	0.582288	-0.838328	Q9D1B9	Mrpl28	0.0160379	1.33367
-0.123986	-0.544131	-0.930116	-1.23288	0.727838	0.673939	0.41834	-0.513503	Q9JLI6	Scly	0.0329586	1.03443
0.464849	-1.11132	-0.631483	-0.751646	1.43687	1.38102	0.286419	0.438306	Q8BK64	Ahsa1	0.0223387	1.39305
-1.20107	-1.16839	-0.625247	-0.779761	1.00307	0.692222	0.66506	-0.263819	P83882	Rpl36a	0.00314259	1.46775
-1.38765	-0.859595	-0.801054	-0.474489	1.84072	0.52124	1.27171	-0.0974604	O70133	Dhx9	0.00897698	1.76475
-0.600576	-0.58356	-1.09502	-0.600576	1.78697	0.921787	0.68357	0.0993103	Q3UL36	Arglu1	0.00519054	1.59284
-1.36844	-1.65911	-1.44783	-1.0982	-0.21839	-0.411775	0.212944	0.163713	Q9QZ73	Dcun1d1	0.000427344	1.33002
-0.0878999	-1.32582	-1.64862	-0.59268	-0.0217238	-0.0217238	0.846177	1.48548	O88447	Klc1	0.0266735	1.48581
-1.21716	-1.58584	-0.754921	-0.899795	1.19332	0.637984	-0.334778	1.22488	Q9JJI8	Rpl38	0.00458682	1.79478
-0.594156	-0.569489	-0.477958	-0.166322	1.57545	-0.200722	0.166252	1.06188	P62309	Snrpg	0.0387544	1.1027
-0.245909	-0.238615	-1.15618	-0.972889	2.39151	0.969918	0.32098	-0.0151161	P06330	Ig heavy chain V region AC38 205.12 OS=Mus musculus OX=10090	0.0361347	1.57022
0.817672	0.724478	0.826283	0.425914	-0.295138	0.159091	0.254795	0.162554	Q9CRB8	Mtfp1	0.00676442	-0.628261
-2.13931	-1.70287	-0.651667	0.192409	1.70453	0.73961	0.286035	-0.30052	Q9QZH6	Ecsit	0.0468811	1.68277
-1.29094	-1.36478	-0.984374	-1.03595	1.13441	0.425411	1.02319	1.08453	Q9D6Z1	Nop56	3.39482e-05	2.0859
-1.82864	-0.842042	-0.746486	-1.53501	1.02842	0.173005	0.829827	1.63225	Q9CY50	Ssr1	0.00168922	2.15392
-1.61049	-0.574178	-1.53397	-0.168436	1.61615	0.567585	0.629381	0.356345	Q91YR1	Twf1	0.00811564	1.76413
-0.834148	-1.02008	-0.342076	-0.216092	1.21064	0.29499	1.44448	0.391976	P30681	Hmgb2	0.00604565	1.43862
-1.38135	-0.59368	-0.120651	-1.63177	1.86772	1.1371	0.437814	-0.0437796	Q8CFI2	Cdc34	0.0169292	1.78158
-0.496798	-1.31293	0.0390873	-1.23092	0.317469	1.31309	-0.0868358	0.253966	P98078	Dab2	0.0343522	1.19981
-0.74786	-0.91993	-0.93384	-0.596018	1.56026	0.19334	0.037347	1.26288	P33622	Apoc3	0.00695423	1.56287
-0.775263	-1.3331	-0.961605	0.198562	1.20423	0.230433	-0.227524	0.788001	P60879	Snap25	0.036242	1.21664
-1.52463	-0.367831	-1.39454	-0.599952	0.684814	0.799999	-0.124798	0.0966283	Q9JKW0	Arl6ip1	0.0104659	1.3359
-1.94694	-1.45924	-1.25218	-0.989529	1.51284	1.16424	0.0594602	0.405464	Q8K207	Uncharacterized protein C1orf21 homolog OS=Mus musculus OX=10090	0.00135912	2.19747
-0.658351	-1.11104	-1.11104	-0.401881	0.259561	0.0978066	0.43644	0.103102	Q9QZE7	Tsnax	0.00164573	1.04481
-0.801133	-0.476515	-1.46611	-0.323825	1.33994	0.251707	1.40821	0.108209	P97434	Mprip	0.0113904	1.54391
0.189815	-0.781418	-1.47066	-0.544605	1.06389	0.926689	0.417941	0.401443	Q570Y9	Deptor	0.0122715	1.35421
-0.685286	-1.34724	-0.724044	-0.293717	1.92799	0.442313	0.39472	0.709664	Q8BT60	Cpne3	0.00818712	1.63124
-0.283827	-1.5438	-0.813776	-0.534596	1.43717	0.0346844	0.549892	-0.139975	Q8K449	Abca9	0.0299106	1.26444
-0.65345	-2.20647	-0.994211	-1.13066	0.0251101	1.22125	0.125072	1.49488	O09172	Gclm	0.00798004	1.96278
-1.41009	-0.728222	-1.38686	0.142567	-0.210002	0.464402	0.715605	0.470099	Q8CHG3	Gcc2	0.0273858	1.20568
-0.0203138	-1.48556	0.360113	-2.13829	0.366249	0.878859	0.542273	1.11656	Q810J8	Zfyve1	0.0457954	1.547
-1.56777	-1.39227	-1.14844	-1.25186	1.02322	1.31279	0.270523	0.939487	P70336	Rock2	8.52865e-05	2.22659
-2.92562	-0.769087	-1.07789	-0.522776	0.992225	0.517667	0.638235	1.14619	Q62186	Ssr4	0.00898805	2.14742
-1.21105	-1.19725	-0.942844	-1.23887	1.92049	0.0506632	0.111905	1.40176	P08071	Ltf	0.00529522	2.01871
0.430041	-1.32901	-1.19513	-0.62338	1.36342	0.8273	0.79894	0.472798	Q91YJ3	Thyn1	0.01273	1.54498
-0.591422	-1.10078	0.0138706	-0.279831	0.827807	0.569064	0.446552	0.792272	Q99JX4	Eif3m	0.00409466	1.14846
-2.26988	-0.752464	-2.24328	0.0805788	0.441744	0.226529	0.54703	0.414708	Q99KE1	Me2	0.0266837	1.70376
0.105927	-1.3256	-1.48054	-0.96401	0.585652	0.640475	0.235405	0.513382	Q9JJH1	Rnase4	0.00871077	1.40978
-1.18164	-1.15479	-1.12821	-0.685164	1.14706	-0.050731	1.35888	0.102982	Q6A068	Cdc5l	0.00434172	1.677
-1.60182	-0.993685	-0.732101	-0.780995	0.773997	0.504462	0.754285	1.13253	Q62426	Cstb	0.000261986	1.81847
-0.578295	-1.23522	-1.1648	-0.623637	1.09794	0.478705	0.483253	-0.422807	Q8BYK6	Ythdf3	0.0106174	1.30976

## Sheet: TableS3 (mdx+Low vs mdx)
mdx-1	mdx-2	mdx-3	mdx-4	mdx+Low-1	mdx+Low-2	mdx+Low-3	mdx+Low-4	Accession	GN	p-value	Log2 Fold change
-1.10732	0.340381	-0.547439	0.297909	1.33529	-0.0881284	1.41616	1.29474	P47857	Pfkm	0.048088	1.24363
1.67015	0.545984	1.39121	0.489668	0.238615	-0.389213	-0.660024	0.635531	P58774	Tpm2	0.0435472	-1.06803
-0.444832	0.350366	-0.899338	0.393707	0.801298	1.28481	1.40922	0.544755	Q60597	Ogdh	0.0213392	1.16004
-2.26104	-0.826365	-1.35317	0.713069	0.944657	1.59352	0.324033	0.519033	Q7TQ48	Srl	0.0406926	1.77719
0.542793	0.677442	1.14717	0.737626	0.624085	0.0464302	-0.718809	0.0726495	P21107	Tpm3	0.0450074	-0.770169
-1.76	-1.12675	-1.32756	-0.902842	-0.485559	1.52017	-0.0754571	-0.00381703	P50544	Acadvl	0.018904	1.51812
-1.67364	-0.689261	-0.813232	-1.49395	0.58691	-1.16379	0.256347	0.727199	P13707	Gpd1	0.043398	1.26919
-0.577788	-0.979582	-1.06643	-1.83074	1.02774	1.10833	-0.12557	0.838805	Q9Z2I9	Sucla2	0.00325823	1.82596
-0.626388	-0.41967	-0.18456	-0.771157	-0.278171	0.896372	2.45272	1.75608	P61982	Ywhag	0.0297549	1.70719
-1.35931	-0.292145	-1.55314	-1.10481	0.148547	-0.839175	0.646409	0.520001	P18826	Phka1	0.0335652	1.1963
-0.0621207	0.598839	0.321594	0.321594	0.939852	1.72649	1.71559	0.406628	Q02053	Uba1	0.0414783	0.902163
0.0398112	0.63335	0.260458	0.5093	1.02199	0.867117	1.01249	0.814121	Q60854	Serpinb6	0.00711525	0.5682
-1.69203	-0.365293	-0.885114	-2.22758	0.0252661	1.42338	0.708987	-0.424563	Q6ZQ73	Cand2	0.0245638	1.72577
-0.158973	-0.403202	0.0636431	0.11888	0.7869	2.33392	0.626623	0.536967	Q9D0K2	Oxct1	0.0381757	1.16602
-2.00595	-1.16248	-1.37842	-0.617234	-0.274716	-0.703975	-0.479382	-0.427978	P54822	Adsl	0.0343383	0.819508
-1.21052	0.403365	-0.335569	0.867103	1.88785	0.92408	1.0515	1.60513	Q9DCZ1	Gmpr	0.0300904	1.43605
-0.962924	-0.122083	-1.15947	-0.32874	0.842584	1.53877	1.40161	0.320979	Q76MZ3	Ppp2r1a	0.00423987	1.66929
-1.18293	-0.103984	-1.16311	0.880286	1.21456	0.791303	1.23199	1.59427	Q9QYG0	Ndrg2	0.0217302	1.60047
-0.958986	-0.449883	-0.634706	-1.97264	0.475486	1.00333	0.601239	-0.838756	P47934	Crat	0.0460374	1.31438
-2.13411	-0.804669	-0.720977	-0.521891	0.375622	0.561537	-0.604541	0.297509	Q60936	Coq8a	0.0369682	1.20294
-0.893141	-0.371923	0.1026	0.465621	0.616456	2.28745	1.65512	0.953429	P28652	Camk2b	0.0170573	1.55232
-1.09817	-0.0240096	-1.24193	0.0262552	1.20505	1.12691	0.810635	-0.175722	Q99LC3	Ndufa10	0.0290639	1.32618
-0.968714	-1.348	-1.32411	-1.63672	-0.388599	-0.434459	-0.411514	-0.183362	P12367	Prkar2a	0.000632318	0.964902
-1.11411	0.148874	-1.31978	-1.35168	1.40345	-0.215661	0.865297	0.960926	O55126	Nipsnap2	0.0152798	1.66268
0.103122	-0.234813	0.666613	-0.416083	0.685757	1.96408	0.685757	2.07143	Q9CZD3	Gars1	0.0266286	1.32205
-0.893806	-0.999355	-0.800852	-1.18961	-0.358924	-0.48173	-0.0417633	-0.052543	P70236	Map2k6	0.00179435	0.737166
-0.728173	-0.405881	-1.39816	0.177401	0.303488	0.564301	1.17644	0.31603	Q9D5V5	Cul5	0.0226182	1.17877
-1.36878	0.83935	-1.36878	-1.02297	1.39875	1.24596	0.122836	0.52401	Q924M7	Mpi	0.0435387	1.55318
-1.43932	-0.456459	-1.71281	-0.38844	0.227831	-0.236411	0.994567	-0.202817	Q7TSQ8	Pdpr	0.0356968	1.19505
-0.772289	-1.02923	-1.34641	-0.322705	0.339159	0.727859	1.04254	-0.110966	Q9ESD7	Dysf	0.00605584	1.36731
0.696914	0.507866	0.363938	0.284675	1.29794	1.8809	1.08948	0.652108	Q91VM5	Rbmxl1	0.029922	0.766759
-0.484168	-0.396826	0.00377364	-1.54539	0.997552	1.77733	0.461724	0.25541	Q64691	Capn3	0.0206072	1.47866
-1.65421	-0.993902	-1.16912	-1.49519	-0.882158	-0.0204764	-0.104647	-1.03733	Q8BZA9	Tigar	0.0351768	0.816953
-0.909342	-0.576042	-0.43777	0.476407	0.0520353	0.95327	1.76039	0.534179	Q6P1F6	Ppp2r2a	0.044322	1.18666
-0.753022	-1.20482	-0.490884	-1.16332	-0.251998	0.54281	0.881775	0.466678	Q9CR61	Ndufb7	0.00421555	1.31283
0.0888941	-0.017223	0.37642	0.47945	0.657847	0.37642	0.78382	1.19124	Q8K370	Acad10	0.0447923	0.520446
-1.21176	-0.0460734	-0.947144	-1.78799	-0.587992	1.6301	2.17269	1.52135	Q6NT99	Dusp23	0.0215539	2.18228
-0.479453	-0.569324	0.296982	-0.401434	0.962173	1.6617	0.854154	0.654902	O09110	Map2k3	0.00421054	1.32154
1.13286	1.01256	0.993922	1.74876	0.536188	0.39873	0.947187	0.748526	Q9JMA1	Usp14	0.0393848	-0.564368
0.116886	0.375912	0.536116	-0.314054	0.0905599	1.41045	1.80267	1.67875	P42669	Pura	0.0496792	1.06689
1.70443	-0.0819541	1.56669	1.52703	-0.336694	0.223043	-0.466244	0.432852	O09061	Psmb1	0.0427259	-1.21581
-0.717222	0.202794	-0.643396	-0.314075	-0.769394	-1.36417	-1.25049	-1.17048	Q80XN0	Bdh1	0.0203118	-0.770659
-0.531616	-0.355496	0.235188	0.201592	1.20228	0.280964	0.479189	0.653578	O54962	Banf1	0.032779	0.766586
-1.64587	-0.333512	-1.15498	-0.47121	0.0383229	1.06003	1.99644	0.298629	P47809	Map2k4	0.0171508	1.74975
-0.243435	0.110903	-0.0908346	-0.096903	0.379747	0.517334	1.30242	0.202495	Q6P549	Inppl1	0.0362382	0.680566
-0.0628566	0.275401	-0.83021	-0.339863	0.246009	1.50723	1.84737	0.555146	P47811	Mapk14	0.0286589	1.27832
0.721903	0.218219	0.24726	-0.420269	1.20779	0.847436	0.613958	0.8498	Q501J6	Ddx17	0.0406143	0.687968
-0.47871	-1.12496	0.269068	-1.4404	0.377417	0.0371419	1.73785	1.05373	P97478	Coq7	0.0311453	1.49529
0.15839	0.430282	0.55876	-0.189561	0.755271	1.96657	1.2321	0.529385	Q8C7E7	Stbd1	0.0491055	0.881364
0.743789	1.15795	0.752606	1.38322	0.124275	0.787785	0.264453	-0.650229	O70591	Pfdn2	0.0401426	-0.87782
-0.476267	0.0414041	0.764158	-0.209045	1.86184	1.02783	1.23328	0.428997	Q02357	Ank1	0.0318265	1.10792
-1.71386	-0.901233	-0.860384	0.536538	0.667002	1.16298	1.08903	1.2201	Q9D2M8	Ube2v2	0.0105988	1.76951
-1.16789	-0.790716	-0.920862	-1.4021	0.483273	1.5209	0.6906	0.0753446	Q920M5	Coro6	0.0018415	1.76292
0.705708	0.245733	-0.113462	-0.242289	1.00094	1.90341	1.0066	0.770526	Q3UH68	Limch1	0.0208346	1.02145
0.629043	-0.0791903	0.296281	-0.930445	1.61361	2.34646	1.69462	0.569318	Q8CJG0	Ago2	0.0193776	1.57708
-1.0224	-1.42957	-1.71291	-0.830818	1.26761	0.166337	-0.439399	-0.103216	Q9DBF1	Aldh7a1	0.0127209	1.47176
1.8083	0.847999	1.43423	0.754141	0.0909134	0.183174	0.737725	0.671356	Q00519	Xdh	0.0385421	-0.790375
-0.40073	-0.216951	0.612943	-0.149129	1.33032	0.406657	0.640569	0.606005	Q6ZPJ3	Ube2o	0.0403298	0.784355
-0.642172	0.209024	-0.591569	0.209024	0.829421	1.62435	0.35666	0.287578	Q6P5H2	Nes	0.0457707	0.978425
0.10254	-0.140773	-0.349161	-0.792544	0.561725	1.20372	2.06027	0.579861	Q9QZ57	Hspb3	0.0130469	1.39638
-0.503681	0.2524	0.605173	0.164658	0.981951	1.5769	1.09849	0.444644	Q3THG9	Aarsd1	0.0341845	0.895859
-1.20882	-1.07126	-1.28597	-0.976969	-0.858071	0.115609	-0.264001	-0.503785	P82347	Sgcd	0.0126854	0.758193
-1.4945	0.602479	-0.303851	-0.0960679	0.494442	1.81461	1.04529	0.570178	Q02111	Prkcq	0.0494335	1.30411
0.668908	0.129202	0.549467	-0.309728	0.428	1.28639	1.83249	1.15848	Q6IRU5	Cltb	0.0456324	0.916878
-0.074921	-0.450934	-0.107576	-0.250232	1.04884	1.86844	1.47115	0.66012	P42232	Stat5b	0.00167335	1.48305
1.65045	1.27224	0.888427	1.55135	-0.843607	1.23927	0.235129	-0.39068	P63073	Eif4e	0.0377467	-1.28059
0.728031	0.337122	0.154483	0.515745	1.01477	1.8254	0.780247	0.802523	Q8K274	Fn3krp	0.0499953	0.67189
-1.93155	0.6754	-0.128792	-1.2585	0.356232	1.13087	1.63741	0.829373	D3Z1D3	CEFIP	0.0418118	1.64933
0.325759	0.659005	0.334832	-0.609666	0.71793	1.99136	0.79675	1.22534	Q8VDQ8	Sirt2	0.0456491	1.00536
1.26928	0.496613	1.04326	1.46928	-0.269403	0.200637	-0.621975	0.466764	Q99M71	Epdr1	0.0126621	-1.1256
-0.368926	-0.436975	0.28173	0.285556	1.24064	0.508621	0.512236	0.413475	Q99J39	Mlycd	0.0387337	0.728397
-0.417355	-0.997719	-1.03535	-0.195357	-0.506991	0.917279	1.91092	1.44378	P35235	Ptpn11	0.0295508	1.60269
1.2379	0.9326	1.01457	1.19907	0.502967	1.04768	0.217066	0.633388	Q5SUF2	Luc7l3	0.0383001	-0.49576
0.854169	0.716157	0.772949	1.19359	-1.40879	0.223955	0.183031	-0.167691	Q9JIK9	Mrps34	0.0251739	-1.17659
-0.893927	-0.226884	-1.13605	0.145277	1.51689	0.152867	1.2755	-0.031918	P82349	Sgcb	0.0426105	1.25623
0.257158	-0.573861	0.114723	-0.266468	0.826945	0.156503	0.920876	0.791918	P70699	Gaa	0.0216085	0.791173
-0.197237	-0.253718	0.126273	-0.577288	0.911797	0.45675	1.06401	0.0868808	Q9CQJ6	Denr	0.0179252	0.855352
-0.929384	-0.846989	-1.71697	-1.52752	-0.328495	-0.406406	0.845399	-0.634109	Q9CXJ4	Abcb8	0.0295907	1.12431
-0.86113	0.0399001	0.162014	0.118424	0.985824	0.390646	0.636792	0.315079	Q68FL4	Ahcyl2	0.0462419	0.717283
2.04481	0.411004	0.503885	1.15963	0.371612	-0.125528	-0.281438	-0.104734	O08692	Ngp	0.0383101	-1.06485
1.47668	0.997385	0.874777	0.00923096	0.11407	-0.84701	0.14015	0.0355189	O88396	Grpel2	0.0446372	-0.978836
1.3746	0.331626	1.33879	1.49269	-0.332085	-0.204707	-1.25911	-0.256882	Q9QUR7	Pin1	0.00418781	-1.64762
0.693111	0.60184	0.661058	0.666412	-0.0254387	-0.372311	0.26796	0.134802	Q9CPS6	Hint3	0.00336371	-0.654352
1.25126	0.307283	0.554818	0.994525	0.0971756	0.0712052	-0.111072	0.0928702	Q07456	Ambp	0.014738	-0.739427
-0.188662	0.0967468	0.0294623	-0.113085	1.56069	0.918819	0.677467	0.114837	Q8R2Y8	Ptrh2	0.0306575	0.861838
0.353878	0.266304	0.252639	-0.619366	0.850056	0.711324	0.484541	0.844261	Q5SW19	Cluh	0.0355862	0.659182
-1.03447	-2.30569	-0.279124	-1.05196	-0.487332	0.291152	0.291152	1.61129	Q9Z2A5	Ate1	0.0387645	1.59438
-0.617187	0.379712	0.322363	0.16143	0.983161	0.818338	0.88056	0.790925	P21845	Tpsb2	0.0138837	0.806667
-0.825522	-0.037551	-2.34396	-0.47427	0.860754	0.635152	1.0788	0.279488	Q8C6K9	Col6a6	0.0214954	1.63387
0.042789	-0.446957	0.0138446	-0.730748	0.980806	0.542375	0.152542	0.793269	P46414	Cdkn1b	0.0134269	0.897516
1.34888	0.682489	0.152001	0.340036	-0.953298	-0.803088	0.405964	-1.28905	Q9CX86	Hnrnpa0	0.0293886	-1.29072
0.740932	0.451341	0.733594	0.538834	0.350113	0.228019	0.19011	0.100755	Q62348	Tsn	0.00413248	-0.398926

## Sheet: TableS4 (mdx+High vs mdx)
mdx-1	mdx-2	mdx-3	mdx-4	mdx+High-1	mdx+High-2	mdx+High-3	mdx+High-4	Accession	GN	p-value	Log2 Fold change
-2.15092	-0.426104	-1.04156	-0.490129	-0.0363939	-0.362404	0.707832	0.25706	Q5SX39	Myh4	0.0438389	1.1687
0.677466	0.195839	0.116079	-0.0313833	-1.00981	-0.69455	-1.45203	-0.980847	Q8VHX6	Flnc	0.00113551	-1.27381
-0.354696	-0.390219	0.210392	-0.225383	-0.521419	-0.593625	-1.07443	-0.545438	Q5XKE0	Mybpc2	0.0410313	-0.493751
1.91065	0.507302	1.45993	0.61476	-0.0507213	0.573587	-0.599415	-0.0951544	P31001	Des	0.0306843	-1.16609
1.67015	0.545984	1.39121	0.489668	-0.208091	0.590843	-1.57927	-0.697443	P58774	Tpm2	0.0330025	-1.49774
1.24168	0.516013	1.31889	0.911234	0.615016	0.712739	-0.0376375	0.218386	P17182	Eno1	0.049854	-0.619828
0.113805	0.553387	1.00737	0.713281	-0.0973224	-0.501396	0.369307	-0.286611	Q8BMS1	Hadha	0.0328477	-0.725966
0.287312	0.962338	-0.327384	-0.348199	-0.918271	-1.4387	-1.41675	-0.768941	Q9QZ47	Tnnt3	0.0112398	-1.27918
1.81496	0.285074	1.39221	0.918424	0.285074	0.592871	-0.824159	-0.339282	Q01853	Vcp	0.04222	-1.17404
0.18635	-0.0453083	1.09386	0.270604	-0.144178	-0.169019	-1.32898	-0.650885	P20801	Tnnc2	0.0435041	-0.949642
0.542793	0.677442	1.14717	0.737626	0.5467	-0.819384	-1.07304	0.0112215	P21107	Tpm3	0.030995	-1.10988
1.00285	0.76695	0.11732	0.666014	0.241476	-0.0256455	0.167203	-0.119465	P11499	Hsp90ab1	0.0316221	-0.572391
0.661152	0.734444	0.304402	0.57274	0.379415	0.0465749	0.198766	-0.107139	P62631	Eef1a2	0.0203578	-0.43878
-1.76	-1.12675	-1.32756	-0.902842	0.770359	-0.485559	-0.0515535	-0.730131	P50544	Acadvl	0.0220165	1.15507
-0.0385671	0.187658	0.31334	-0.694886	-0.605605	-0.635303	-1.10377	-1.13453	Q9R0Y5	Ak1	0.022718	-0.811688
-1.67364	-0.689261	-0.813232	-1.49395	0.184909	-0.516773	0.113265	-0.73877	P13707	Gpd1	0.0324365	0.928179
1.89841	-0.156676	1.38248	-0.0560861	-1.02842	-0.257671	-0.820562	-1.13301	Q9D051	Pdhb	0.02878	-1.57695
-0.259385	-0.200277	0.151389	-0.750894	-1.10974	-0.56256	-1.62134	-1.14328	P97447	Fhl1	0.0252492	-0.844438
1.97487	0.527769	0.959407	1.03651	0.275602	0.576674	-0.1571	0.137203	P09103	P4hb	0.0360486	-0.916544
-1.35931	-0.292145	-1.55314	-1.10481	0.278199	-0.80824	0.660385	0.827081	P18826	Phka1	0.0288304	1.31671
0.0373139	0.116241	0.207732	-0.77907	-0.920183	-0.751025	-0.835334	-1.13472	P62897	Cycs	0.0158084	-0.80587
-0.572353	0.614117	-0.137424	-0.0979407	1.31161	0.777507	1.27747	0.849251	P15508	Sptb	0.0079797	1.10236
0.875115	0.520486	-0.00225234	-0.531897	-1.30368	-0.85682	-1.27381	-0.605077	P23927	Cryab	0.0129545	-1.22521
0.0398112	0.63335	0.260458	0.5093	1.1466	1.00614	0.971034	0.906405	Q60854	Serpinb6	0.00380868	0.646815
1.31351	0.48246	1.28034	-0.498993	-1.40208	0.290452	-1.36352	-1.02021	Q80XB4	Nrap	0.0404907	-1.51817
-1.46921	-1.12237	-0.726125	-1.04812	0.115382	-0.341032	1.16249	-0.10401	O08532	Cacna2d1	0.0118962	1.29966
0.0676892	-0.111948	1.2832	0.346825	-0.943354	0.0990733	-1.39115	-1.05936	Q8VEE1	Lmcd1	0.0342291	-1.22014
-1.63776	-0.128756	-1.21901	-0.956441	-0.153012	-0.448004	0.85912	0.12301	Q7TSH2	Phkb	0.0434994	1.08077
-1.69203	-0.365293	-0.885114	-2.22758	0.121685	0.0445883	0.445965	-0.227699	Q6ZQ73	Cand2	0.0191089	1.38864
1.42975	0.254529	0.921937	-0.184123	-0.276319	-0.0275942	-0.638222	-1.48076	Q60864	Stip1	0.0442703	-1.21125
-2.00595	-1.16248	-1.37842	-0.617234	-0.342657	-0.427978	0.0775024	-0.669226	P54822	Adsl	0.026966	0.950431
-0.962924	-0.122083	-1.15947	-0.32874	0.320979	1.67492	1.75951	0.411964	Q76MZ3	Ppp2r1a	0.0108306	1.68515
1.4501	0.12564	0.170648	-0.23327	-1.2031	0.0349535	-1.60885	-0.89508	P14602	Hspb1	0.043391	-1.2963
-1.1627	-0.681699	-0.833547	-1.07442	0.186211	-0.530943	0.69827	-0.445282	Q91WD5	Ndufs2	0.0252392	0.915156
1.2005	-0.106756	1.04201	0.173235	0.0430939	-1.31078	-1.09141	-0.953154	P42125	Eci1	0.0185698	-1.40531
1.56995	0.833954	0.713511	0.85033	0.688209	0.332841	0.147106	0.180134	P14869	Rplp0	0.0297939	-0.654864
2.28691	0.930546	0.210546	1.18148	0.166218	-0.545946	0.181012	-0.057399	P20108	Prdx3	0.0391302	-1.2164
1.96278	0.526639	0.898903	1.00507	0.310392	0.480194	0.194741	0.164368	P08113	Hsp90b1	0.0416773	-0.810924
1.8513	0.958618	0.899028	0.453661	0.156491	0.0908095	-0.358006	-0.0254009	P63028	Tpt1	0.0141563	-1.07468
1.18614	0.325407	0.996224	0.325407	-0.0915987	0.216737	-0.0654779	0.00379501	Q4U4S6	Xirp2	0.0257592	-0.692431
1.57622	0.610095	0.753289	0.931734	0.42304	0.589141	0.261713	0.284762	P48036	Anxa5	0.0431066	-0.578171
-1.73193	-0.297652	-1.10032	0.303181	2.20417	0.653277	0.866985	0.464566	Q62095	Ddx3y	0.0258096	1.75393
0.704843	0.858298	1.0563	0.656417	0.480169	0.290796	0.148998	0.230264	Q3U1J4	Ddb1	0.00351397	-0.531408
-0.968714	-1.348	-1.32411	-1.63672	-0.0475717	0.109818	-1.03935	-0.549528	P12367	Prkar2a	0.0188903	0.937728
1.63928	0.654619	1.39524	1.14255	0.434822	0.215005	-0.480641	-0.208973	Q9Z2U1	Psma5	0.00611554	-1.21787
1.60377	0.457476	1.35669	0.778317	0.0738783	0.345041	-0.310641	-0.48738	P62983	Rps27a	0.0121223	-1.14384
1.75545	0.301325	1.28251	0.900195	0.0892247	0.52468	-0.571014	-0.543242	Q99LF4	Rtcb	0.0266303	-1.18496
1.31464	0.312074	0.758141	1.0529	0.615706	-0.794376	-0.482971	-0.283994	P19157	Gstp1	0.0255856	-1.09585
-1.12447	-1.44484	-0.723278	-0.511771	-0.186297	0.545855	1.10807	0.201643	P11798	Camk2a	0.00733844	1.36841
0.57918	1.03925	1.34126	0.426455	0.284886	-0.0161326	-1.32322	-1.6788	P68037	Ube2l3	0.0269224	-1.52985
2.17516	0.36519	1.18325	1.17127	0.249903	0.537923	-0.253177	-0.327022	Q9D1A2	Cndp2	0.032734	-1.17181
0.292704	0.708302	1.08154	0.853067	0.344673	-0.832023	-1.21619	0.351113	Q9WUZ5	Tnni1	0.0493982	-1.07201
1.6852	0.780778	1.53602	0.866025	-0.365916	0.608349	-0.0855547	-0.365916	Q9R1P0	Psma4	0.00795146	-1.26927
0.408991	0.193864	0.463475	0.531002	0.872253	0.644362	1.12413	0.551138	Q61768	Kif5b	0.0352339	0.398638
1.70962	0.448424	1.70962	1.05666	-0.496451	0.195142	-0.277895	-0.139037	Q6NSR8	Npepl1	0.00568021	-1.41064
-0.772289	-1.02923	-1.34641	-0.322705	0.777928	1.05895	1.31935	1.07534	Q9ESD7	Dysf	0.000214375	1.92555
-1.43774	-0.750903	-1.16847	-0.952449	-0.305405	-0.32176	2.40646	0.53048	Q02789	Cacna1s	0.0456016	1.65483
0.271342	0.0622453	-0.217314	0.780031	0.742553	1.1248	0.804958	0.867071	Q9D7X3	Dusp3	0.0268265	0.660769
1.74647	0.724914	0.957091	0.796376	0.382177	0.601642	0.0802003	0.403627	Q8BG05	Hnrnpa3	0.0372448	-0.689301
1.3802	1.15431	1.34819	0.530135	0.484278	0.287382	0.134588	-0.0201847	Q9CX34	Sugt1	0.00780332	-0.881693
1.40627	0.326013	1.19977	0.595737	-0.0512935	0.251442	-0.400746	-0.733132	Q9Z1Z2	Strap	0.0150033	-1.11538
-0.616998	-0.436641	0.218049	-0.226111	0.876773	-0.0342285	1.01124	0.233682	Q9CYT6	Cap2	0.0436272	0.787292
-0.288303	-0.676236	-0.412076	-0.499485	0.312084	-0.165792	1.33309	0.405414	Q9ERS2	Ndufa13	0.0271969	0.940224
-0.811933	-0.97518	-0.754228	-1.10522	0.452511	0.716499	1.54593	-0.281453	O70548	Tcap	0.00759581	1.52001
-1.65421	-0.993902	-1.16912	-1.49519	-0.315326	-0.630446	0.277895	-0.252285	Q8BZA9	Tigar	0.00387072	1.09806
0.650185	0.341099	0.800443	0.867165	-0.255102	-0.145688	-0.672312	-0.154053	Q9D819	Ppa1	0.00127248	-0.971512
1.36221	0.518714	0.870105	0.306139	-1.08829	-0.240245	-1.66376	-1.25239	Q9D832	Dnajb4	0.00290675	-1.82546
1.68156	0.7096	1.67497	0.979989	-0.177272	0.305757	-0.655825	0.0032192	O70435	Psma3	0.00471029	-1.39256
0.234295	-0.775072	0.784649	0.523531	1.73079	1.61373	0.85536	1.14003	Q9D154	Serpinb1a	0.0283384	1.14313
1.75678	0.790903	0.818765	0.974847	0.240421	0.15877	0.222399	0.0942528	P68254	Ywhaq	0.00759789	-0.906363
1.24636	0.79333	1.38054	0.425013	0.140277	0.150961	-0.307007	-0.418974	P53810	Pitpna	0.00673072	-1.07
-0.909342	-0.576042	-0.43777	0.476407	1.82268	1.2066	1.29348	0.49955	Q6P1F6	Ppp2r2a	0.0080133	1.56726
-1.61607	0.439891	-0.79123	-1.33534	0.990344	1.4479	1.58915	0.298606	Q6P9Q4	Fhod1	0.0123503	1.90719
1.45998	0.509423	1.47539	0.862292	0.746197	0.327669	-0.0472162	0.186689	P99026	Psmb4	0.0370195	-0.773437
-0.753022	-1.20482	-0.490884	-1.16332	1.7579	-0.0160011	0.313518	1.17821	Q9CR61	Ndufb7	0.00800918	1.71142
1.82575	0.706211	0.604218	0.597793	-0.162271	0.435211	0.166883	0.0496235	Q9CPR4	Rpl17	0.0460196	-0.811131
1.37495	-0.1034	-0.25503	0.560528	-0.33143	-0.392828	-0.845676	-0.687969	P24549	Aldh1a1	0.0497524	-0.958738
-1.26838	-0.18176	-0.705501	-0.655601	1.5801	0.990847	1.60471	0.54487	Q8R2G4	Art3	0.00142462	1.88294
0.439673	0.21881	0.134639	-0.854611	0.348271	0.883913	1.46466	1.03888	P70302	Stim1	0.041872	0.949303
1.28082	0.829837	0.401171	0.86017	-0.700229	-0.0170393	0.264087	0.0165322	P51660	Hsd17b4	0.013204	-0.952162
1.83875	0.668274	0.823572	1.01293	0.32763	0.463045	0.289961	0.217913	O35639	Anxa3	0.0286077	-0.761244
-1.54889	-0.268076	-1.02884	-1.62138	-0.223806	-0.250342	-0.206164	-0.502042	O08911	Mapk12	0.0424516	0.821208
-0.266224	0.194033	-1.00539	-0.104155	0.228455	0.826	1.48267	0.84203	P14231	Atp1b2	0.0197106	1.14022
-1.29972	-0.701852	0.0347531	-0.54849	1.96867	2.67115	1.23083	0.137025	Q8BK84	Dusp29	0.0126805	2.13075
1.87437	0.535673	0.778923	1.3336	0.542201	-0.0436739	0.409382	0.365154	Q99JI6	Rap1b	0.0463143	-0.812376
1.15181	0.524048	0.927566	0.579	0.13747	0.589902	0.39668	0.335337	P63158	Hmgb1	0.0493979	-0.430759
1.49638	-0.0203611	0.54596	2.48605	-0.537696	-0.485756	-1.07283	-0.855262	P35385	Hspb7	0.0167153	-1.86489
-1.21176	-0.0460734	-0.947144	-1.78799	0.42246	0.129851	0.263639	-0.0596996	Q6NT99	Dusp23	0.019794	1.1873
-0.479453	-0.569324	0.296982	-0.401434	1.8611	1.04005	1.01091	0.108114	O09110	Map2k3	0.0195502	1.29335
1.13286	1.01256	0.993922	1.74876	0.545933	-1.19151	0.448034	0.289416	Q9JMA1	Usp14	0.0359757	-1.19906
1.75214	0.995321	0.967001	0.465686	0.170967	0.676804	-0.178211	-0.0442372	Q9WTP6	Ak2	0.0339813	-0.888706
0.267122	0.308589	0.0331484	0.220084	1.22725	0.431111	1.28355	0.65358	Q9QUI0	Rhoa	0.0198552	0.691637
1.38788	0.984556	0.750178	0.672788	0.243794	0.435808	0.20631	0.243794	P62827	Ran	0.00755918	-0.666424
-1.5887	-0.206344	0.293082	0.145754	1.69726	0.690119	1.30829	0.594559	Q9WUK2	Eif4h	0.0308715	1.41161
1.62358	0.0998902	0.425272	0.893683	-0.212365	0.0113912	0.0279669	-0.538894	Q80YX1	Tnc	0.0387372	-0.938582
1.21002	0.984876	1.70199	0.223237	0.028272	-0.345846	-0.295302	0.0159838	Q99JI4	Psmd6	0.0107638	-1.17925
-0.40344	0.128987	-0.0455616	0.346417	0.90234	0.298754	0.977839	0.820417	Q8C8R3	Ank2	0.0151137	0.743237
1.88667	1.62029	0.773688	0.549067	0.19135	0.261546	0.533763	-0.104423	Q99JW4	Lims1	0.0299728	-0.98687
-0.584342	-0.0153535	0.0882659	-0.81757	0.111167	1.49959	0.548865	0.767028	Q8BWM0	Ptges2	0.0263995	1.06391
-0.687474	-0.272132	0.519769	-0.390091	1.52829	0.850668	1.61574	0.029009	Q3UZA1	Rcsd1	0.0354807	1.21341
-0.0628566	0.275401	-0.83021	-0.339863	0.478753	1.21765	1.5676	0.440337	P47811	Mapk14	0.0185098	1.16547
-1.66287	-0.0177445	-0.563752	-1.93317	0.113596	0.208677	0.965856	0.260106	P0C5K1	Sbk2	0.027184	1.43144
1.53415	1.08841	0.860843	0.290532	-0.338389	0.219102	0.454031	-0.163838	P62754	Rps6	0.0288443	-0.900757
2.19169	0.612476	1.15129	0.276052	-0.909893	-0.0289609	-1.47072	-0.122878	Q99LP6	Grpel1	0.0203818	-1.69099
-0.682119	-0.904238	-0.0642971	0.807398	0.405561	0.594523	1.59043	1.17229	Q60759	Gcdh	0.0495507	1.15152
1.31965	0.477452	1.30043	1.05251	0.228668	0.626795	-0.151504	-0.160552	O35381	Anp32a	0.0159147	-0.901659
0.15839	0.430282	0.55876	-0.189561	0.617028	0.524474	1.05714	0.848563	Q8C7E7	Stbd1	0.0431252	0.522334
1.36019	0.131101	0.870274	0.0470865	-0.563288	0.0822145	-0.547939	-0.617276	P30416	Fkbp4	0.0286804	-1.01374
-1.06422	-0.3551	-0.385755	0.609437	1.95236	0.930134	1.58708	0.142109	Q6ZQ38	Cand1	0.0328546	1.45183
-0.53938	-0.270096	1.16765	0.454289	-0.256069	-1.5181	-1.22912	-1.00521	Q9D0M5	Dynll2	0.0424423	-1.20524
1.91035	0.756764	0.983283	1.53005	-0.109187	-0.5213	-0.762806	-0.217694	O35658	C1qbp	0.00132288	-1.69786
1.20442	0.157952	1.26345	1.24082	0.124809	0.223652	0.46857	-0.0668115	P56395	Cyb5a	0.0370868	-0.779106
-0.923205	-1.05774	-0.759155	-0.855712	0.369163	0.319628	0.955987	1.07968	O89104	Sypl2	0.000257333	1.58007
0.11835	1.4444	1.05961	0.461829	-0.846041	-0.950746	-1.58025	-1.42408	Q8BK30	Ndufv3	0.00127206	-1.97133
-0.396112	-0.204877	-0.175579	0.180947	1.41953	1.46761	2.02622	-0.0143024	Q61160	Fadd	0.0227683	1.37367
0.573469	0.288025	1.91766	0.803813	-0.0261843	-0.884704	-0.140042	-0.0984928	Q9WVL0	Gstz1	0.0276231	-1.1831
-1.0224	-1.42957	-1.71291	-0.830818	0.791292	0.181176	0.518363	-0.300957	Q9DBF1	Aldh7a1	0.00240208	1.54639
0.517917	0.0356576	-1.24819	0.271465	1.32625	1.30328	1.67859	0.846951	P35980	Rpl18	0.0173977	1.39456
0.669609	1.07366	1.64134	0.758909	-0.676819	0.322469	-0.0184345	-0.164141	P54726	Rad23a	0.00825135	-1.17011
-2.53196	-0.50591	-1.85939	-0.50591	0.876333	0.414223	1.38839	0.669775	P15327	Bpgm	0.0071341	2.18797
0.10254	-0.140773	-0.349161	-0.792544	0.79611	0.688297	0.10254	0.342724	Q9QZ57	Hspb3	0.0201423	0.777402
1.88567	0.835949	1.76681	0.902175	0.330848	0.271041	-0.232501	-0.510381	Q91V92	Acly	0.00693507	-1.3829
1.83658	0.629995	0.836022	0.719968	0.273528	-0.177854	-0.398166	-0.123773	P62751	Rpl23a	0.0120493	-1.11221
1.35612	0.722711	1.10382	1.05288	0.448295	0.849987	-0.0968922	0.621863	Q60994	Adipoq	0.0458093	-0.60307
0.814082	-0.233914	0.224959	1.19261	-0.805174	0.318544	-0.92088	-1.38458	O55023	Impa1	0.0466842	-1.19746
1.14645	1.21611	0.988256	0.494625	0.245114	-0.0210302	0.220241	-0.0534667	P46638	Rab11b	0.00305666	-0.863646
-0.935812	0.128322	-1.05747	0.107589	1.29468	1.24195	0.563016	0.563016	Q9JHS3	Lamtor2	0.0120796	1.35501
-0.857384	-0.155259	-0.0715773	0.405467	2.53124	1.78308	0.499183	0.561071	P62932	Fbxo40	0.0351149	1.51333
-0.236664	-1.12222	-1.0365	0.894899	1.47364	0.262525	2.2977	1.9027	Q9ERK4	Cse1l	0.027594	1.85926
2.34218	0.438238	0.907598	1.31857	-0.59608	0.227912	0.284259	-0.194371	P24547	Impdh2	0.0271159	-1.32122
-0.0549692	0.298909	0.0757628	0.251249	1.37322	0.837629	1.16669	1.27298	Q8R5J9	Arl6ip5	0.000367953	1.01989
1.65045	1.27224	0.888427	1.55135	0.705733	-0.195924	0.627586	0.431168	P63073	Eif4e	0.0118935	-0.948476
-0.102662	-0.303835	0.682048	0.507726	1.25954	1.14671	1.08648	0.513001	Q99L27	Gmpr2	0.0318945	0.805614
0.44604	-1.35676	-0.335144	-0.466014	0.869186	0.539027	0.454531	2.54747	Q9Z2Y3	Homer1	0.0468564	1.53052
1.22625	1.23522	0.335599	-0.0235811	-1.60375	-0.187416	-0.673836	-0.609041	Q8CBC4	Cnst	0.015477	-1.46188
1.11791	1.58805	0.815443	0.465065	0.582821	-0.250733	-0.0941529	-0.171867	P14115	Rpl27a	0.0184016	-0.9801
-0.455292	-0.465288	0.857567	-0.811471	0.593076	1.29091	0.874941	0.90959	P49586	Pcyt1a	0.0282518	1.13575
0.5738	0.741751	1.38271	0.526677	-1.29613	0.0287543	-0.0161674	0.117653	B2RY56	Rbm25	0.0305233	-1.09771
1.03722	0.958073	0.321714	-0.153054	0.00173702	-0.65048	-0.262691	-0.0810975	Q8BXK9	Clic5	0.0469764	-0.789121
1.18407	1.07514	0.964325	0.788696	0.494898	0.391862	0.631717	0.0143976	P61021	Rab5b	0.007552	-0.619839
1.73508	1.00613	0.794296	0.706175	-0.101059	0.417792	0.0228909	-0.335233	Q9QZ88	Vps29	0.00938969	-1.05932
-0.775713	-2.05029	-0.126637	-0.00482384	0.631858	1.99746	1.04342	-0.0807235	O70571	Pdk4	0.0426753	1.63737
1.48957	0.88348	1.10924	0.832554	-0.240048	0.343232	-0.107218	0.50335	Q61187	Tsg101	0.00628695	-0.953882
0.497637	0.798084	0.504968	0.828631	-0.662776	0.224455	-0.089643	-0.657892	Q9D7N9	Apmap	0.0069894	-0.953794
1.49728	1.06721	0.784749	1.03907	0.2417	-0.0271347	0.255938	-0.0177653	Q05816	Fabp5	0.00106973	-0.983893
2.01316	0.616441	1.26775	0.730951	-0.238822	0.570258	0.115638	0.500293	P17225	Ptbp1	0.0472358	-0.920234
-0.417355	-0.997719	-1.03535	-0.195357	1.52491	0.504859	1.46925	-0.486193	P35235	Ptpn11	0.0344459	1.41465
1.2379	0.9326	1.01457	1.19907	0.673384	0.69325	0.123601	0.159436	Q5SUF2	Luc7l3	0.00749237	-0.683617
-0.680628	0.0975346	0.301459	-0.740906	0.216696	1.3435	1.3767	1.28781	P51637	Cav3	0.0146408	1.31181
0.19205	-0.337939	-0.10642	-0.16629	1.28844	0.677608	0.451416	0.399371	Q62418	Dbnl	0.0130066	0.808858
0.286898	-0.503146	-1.21486	0.191017	1.26695	1.71208	1.85724	0.155637	Q5FW60	Mup20	0.0241096	1.558
-1.10654	0.364292	-0.754051	-0.814672	1.31294	0.471204	0.955934	0.812512	P60487	Pdxp	0.00719218	1.46589
1.75764	0.760243	0.609703	1.33568	0.279562	0.760243	-0.00904583	-0.174826	P20060	Hexb	0.0359442	-0.901833
-0.729288	-1.08555	0.20709	-0.575515	0.0754063	1.52805	0.530693	0.796548	P03930	Mtatp8	0.020327	1.27849
-0.197237	-0.253718	0.126273	-0.577288	-0.0326863	0.655047	1.17577	0.252362	Q9CQJ6	Denr	0.0486571	0.738116
0.768892	0.258122	-0.167773	-0.294207	1.34416	0.924341	1.24002	0.356985	Q80XI4	Pip4k2b	0.0451032	0.825118
1.82782	0.632673	0.787856	1.07643	0.482624	0.313007	-0.0925168	0.589546	P67984	Rpl22	0.047294	-0.75803
-0.221862	-0.0371159	-0.0462623	0.391477	0.825658	0.460973	2.24597	1.16021	Q8JZL3	Thtpa	0.0298451	1.15164
1.47668	0.997385	0.874777	0.00923096	-1.97554	-1.23178	-1.26074	-0.749067	O88396	Grpel2	0.0016554	-2.1438
0.668385	1.18311	0.832385	0.556786	-0.388129	0.637572	-0.120115	-0.629876	Q9CR41	Hypk	0.0225549	-0.935304
0.694005	1.13102	1.76857	0.777458	0.546009	0.506217	0.221338	0.335028	Q80U93	Nup214	0.0355944	-0.690615
1.04261	0.241633	1.1606	1.60267	-0.0965654	-0.158313	0.248978	0.4016	Q9EPC1	Parva	0.0271007	-0.912953
1.35046	0.707967	1.22882	0.65841	-0.0930064	0.835733	-0.157217	-0.844732	P67871	Csnk2b	0.0350839	-1.05122
-2.6158	-1.08251	-1.0616	-0.416197	0.178019	0.439244	1.36005	-0.185312	Q7M729	Scn4b	0.0225984	1.74203
0.749947	0.321943	-0.191651	0.957035	1.19994	1.43939	0.752489	1.43212	P05366	Saa1	0.0476854	0.746666
1.42033	1.30342	0.753963	0.152982	-0.84254	-0.53015	0.317538	-0.556094	Q9WV91	Ptgfrn	0.0141883	-1.31049
0.743679	-0.610892	1.07993	-0.299232	1.21305	1.16672	1.20645	1.33092	P09813	Apoa2	0.049197	1.00091
0.411692	1.01255	0.812007	1.23399	0.629218	0.236535	0.336476	0.0165273	Q9CWK8	Snx2	0.0403847	-0.562871
1.50657	-0.168042	0.605823	0.561	-1.87285	-0.520467	-0.367516	-0.979541	Q9CYG7	Tomm34	0.0176735	-1.56143

## Sheet: TableS5 (Cluster)
The cluster analysis for total 235 differentially expressed proteins after ARC-18 treatment.
Accession	Gene	WT	WT+High	mdx	mdx+Low	mdx+High	Cluster			Cluster 1	Cluster 1	mdx vs WT	mdx+Low vs mdx	mdx+High vs mdx	Mean Fold change
P31001	Des	-0.457835603678359	-1.35989879097044	1.24804725828043	0.617385417241198	-0.0476982808728235	Cluster 1			P35385	Hspb7	#N/A	-1.0426	-1.86489	-1.45375
P58774	Tpm2	0.565477391833848	-1.22740537439059	1.33726810079859	-0.0571497789494761	-0.618190339292372	Cluster 1			P58774	Tpm2	#N/A	-1.06803	-1.49774	-1.28289
P17182	Eno1	-0.783706303185681	-1.3147580996212	0.981390436292973	0.745835218764693	0.371238747749213	Cluster 1			Q9D832	Dnajb4	#N/A	-0.643362	-1.82546	-1.23441
Q8BMS1	Hadha	-0.625354424579488	-1.21470472074074	0.862288448766846	1.1641131426813	-0.18634244612792	Cluster 1			Q8BK30	Ndufv3	#N/A	-0.4954	-1.97133	-1.23337
Q01853	Vcp	-0.328978426199995	-1.37999363621321	1.32710271032684	0.467771319497173	-0.0859019674108075	Cluster 1			O35658	C1qbp	1.69792	-0.693662	-1.69786	-1.19576
P21107	Tpm3	-0.0791064845468711	-0.875052256946407	1.65063073822454	0.0129476506472518	-0.709419647378515	Cluster 1			Q9QUR7	Pin1	#N/A	-1.64762	-0.694942	-1.17128
P11499	Hsp90ab1	-1.10543085126027	-0.898645047514968	0.734343949512278	1.19392279821204	0.0758091510509141	Cluster 1			Q91V92	Acly	2.20914	-0.896419	-1.3829	-1.13966
P62631	Eef1a2	-0.936918981323912	-1.04455427785609	0.546739766025458	1.31021357042986	0.124519922724678	Cluster 1			P63073	Eif4e	1.90014	-1.28059	-0.948476	-1.11453
Q9D051	Pdhb	0.65404913905508	-0.849860488383656	1.14699007627452	0.2599377106773	-1.21111643762324	Cluster 1			O09061	Psmb1	1.64314	-1.21581	-1.00918	-1.1125
P09103	P4hb	-0.852649004201282	-1.20140656011366	1.12655409485108	0.719052846352546	0.208448623111313	Cluster 1			Q9D051	Pdhb	#N/A	-0.593203	-1.57695	-1.08508
Q80XB4	Nrap	-0.00237148878238798	-0.702144717106141	0.926410875537392	1.03450703784993	-1.2564017074988	Cluster 1			Q6NSR8	Npepl1	1.64751	-0.735733	-1.41064	-1.07319
Q8VEE1	Lmcd1	0.282447482879565	-0.423041144593671	0.734892644600162	0.932605925251437	-1.52690490813749	Cluster 1			O70435	Psma3	1.79128	-0.74836	-1.39256	-1.07046
Q60864	Stip1	0.353777671045177	-1.26362585369697	0.851256347996038	0.910129951011506	-0.851538116355754	Cluster 1			Q99LP6	Grpel1	1.50733	-0.354233	-1.69099	-1.02261
P14869	Rplp0	-0.650589539380902	-1.39960150646108	0.992607307832413	0.720283285713955	0.337300452295612	Cluster 1			P24547	Impdh2	1.76064	-0.688455	-1.32122	-1.00484
P20108	Prdx3	-0.662133858905122	-1.18547760652263	1.3501234471776	0.572504036425248	-0.0750160181751004	Cluster 1			Q9R1P0	Psma4	1.64033	-0.714786	-1.26927	-0.992028
P08113	Hsp90b1	-0.919152919870629	-1.17284950613139	1.08276189995732	0.725895424479716	0.283345101564985	Cluster 1			Q01853	Vcp	#N/A	-0.714003	-1.17404	-0.944021
P63028	Tpt1	-0.383110267199044	-1.43824508609865	1.0997920719913	0.757523502195444	-0.0359602208890542	Cluster 1			P20108	Prdx3	1.71752	-0.663721	-1.2164	-0.94006
Q4U4S6	Xirp2	-0.691629760282415	-1.2477229582458	0.721553327295978	1.20163859740312	0.0161607938291178	Cluster 1			P21107	Tpm3	#N/A	-0.770169	-1.10988	-0.940025
P48036	Anxa5	-0.902430167015684	-1.22589899724275	0.939224595126219	0.810959035805189	0.378145533327024	Cluster 1			Q9CX86	Hnrnpa0	#N/A	-1.29072	-0.536772	-0.913746
Q3U1J4	Ddb1	-0.157389670717914	-1.6517779119043	0.824901046044523	0.694625463222041	0.289641073355645	Cluster 1			Q9D1A2	Cndp2	1.87972	-0.643725	-1.17181	-0.907767
Q9Z2U1	Psma5	-0.825971431175816	-1.11031573346628	1.28145158407907	0.665387600896468	-0.0105520203334425	Cluster 1			Q9Z2U1	Psma5	1.9865	-0.580714	-1.21787	-0.899292
P62983	Rps27a	-0.605135230364463	-1.28570972616916	1.03367782725679	0.950553036297018	-0.0933859070201803	Cluster 1			Q00519	Xdh	1.94218	-0.790375	-0.985899	-0.888137
Q99LF4	Rtcb	-0.653896307093331	-1.23102265972104	1.08893726341704	0.924500600465574	-0.128518897068244	Cluster 1			Q9JMA1	Usp14	2.03633	-0.564368	-1.19906	-0.881714
P19157	Gstp1	0.525976327469057	-1.56618603415393	1.05356314618406	0.276453770654462	-0.28980721015365	Cluster 1			P31001	Des	1.53518	-0.567554	-1.16609	-0.866822
P68037	Ube2l3	-0.0376541767071043	-1.07399520429387	1.11135159358752	0.897370732279018	-0.897072944865563	Cluster 1			P19157	Gstp1	#N/A	-0.633923	-1.09585	-0.864887
Q9D1A2	Cndp2	-0.681528124522218	-1.24629171237072	1.27133374474013	0.602560287651988	0.0539258045008196	Cluster 1			P68037	Ube2l3	#N/A	-0.162993	-1.52985	-0.846422
Q9WUZ5	Tnni1	-0.322569681080009	-0.897504686532943	1.55907103626563	0.37926038847366	-0.718257057126333	Cluster 1			Q99JW4	Lims1	1.97182	-0.661801	-0.98687	-0.824335
Q9R1P0	Psma4	-0.455032997887363	-1.33680557428689	1.30817113992721	0.539841269335217	-0.056173837088175	Cluster 1			Q9WUZ5	Tnni1	#N/A	-0.555374	-1.07201	-0.813692
Q6NSR8	Npepl1	-0.462380815541463	-1.25517591375101	1.36692342404571	0.550007126467813	-0.199373821221051	Cluster 1			O70591	Pfdn2	1.39393	-0.87782	-0.707017	-0.792419
Q8BG05	Hnrnpa3	-0.843514382600168	-1.26086666704302	1.01929363199655	0.731000433418437	0.354086984228201	Cluster 1			Q61187	Tsg101	1.54073	-0.614831	-0.953882	-0.784357
Q9CX34	Sugt1	-0.725962806698739	-1.31215452559998	1.05033155794777	0.776887369994086	0.210898404356857	Cluster 1			Q8CBC4	Cnst	#N/A	-0.0937797	-1.46188	-0.77783
Q9Z1Z2	Strap	-0.359344679721496	-1.35869327955352	0.983602746006548	0.994773209770714	-0.260337996502244	Cluster 1			Q99M71	Epdr1	1.32288	-1.1256	-0.413832	-0.769716
Q91VM5	Rbmxl1	-0.903166244696657	-1.15629470679478	0.460265291317844	1.22192221212505	0.377273448048536	Cluster 1			P54726	Rad23a	1.61686	-0.285359	-1.17011	-0.727734
Q9D819	Ppa1	0.59271780973052	-1.56157682274428	0.895858831932803	0.486464458421533	-0.413464277340574	Cluster 1			Q80XB4	Nrap	#N/A	0.075182	-1.51817	-0.721494
Q9D832	Dnajb4	0.353100589116076	-0.0896402750194465	1.14442284907679	0.181076338287712	-1.58895950146113	Cluster 1			Q99JI4	Psmd6	1.89306	-0.259342	-1.17925	-0.719296
O70435	Psma3	-0.5751540070292	-1.20938410120037	1.36964717493459	0.55715058306026	-0.142259649765276	Cluster 1			P63028	Tpt1	1.40316	-0.323863	-1.07468	-0.699272
P68254	Ywhaq	-1.09914238547997	-0.968661237088429	1.07945773200199	0.810352189798938	0.177993700767478	Cluster 1			P17225	Ptbp1	2.11849	-0.4695	-0.920234	-0.694867
P53810	Pitpna	-0.202168813030048	-1.50235744796728	1.03282097139773	0.788476502201445	-0.116771212601846	Cluster 1			Q9QZ88	Vps29	1.98017	-0.313972	-1.05932	-0.686646
P99026	Psmb4	-1.13524336089023	-0.962512966876836	1.10880059150093	0.67659846593706	0.312357270329077	Cluster 1			Q9CPS6	Hint3	#N/A	-0.654352	-0.714509	-0.684431
Q9CPR4	Rpl17	-0.879693261532949	-1.16879711007252	0.984130756122812	0.935360313481365	0.128999302001298	Cluster 1			Q9WV91	Ptgfrn	1.42638	-0.0492458	-1.31049	-0.679868
P24549	Aldh1a1	0.501070006413135	-1.19843659208469	0.663936754011642	0.984006958926471	-0.950577127266562	Cluster 1			Q99LF4	Rtcb	1.69631	-0.160047	-1.18496	-0.672504
P51660	Hsd17b4	-0.546230185915753	-1.31021792927419	0.986759281930069	0.997467002374272	-0.127778169114395	Cluster 1			Q05816	Fabp5	1.86633	-0.355874	-0.983893	-0.669883
O35639	Anxa3	-0.936348436462799	-1.16286743396592	1.10517381455542	0.66363731128525	0.330404744588057	Cluster 1			P20060	Hexb	1.92484	-0.429968	-0.901833	-0.665901
Q99JI6	Rap1b	-1.02608519089259	-1.06814278659886	1.14300237019547	0.629480721368777	0.321744885927209	Cluster 1			P09103	P4hb	1.97584	-0.406808	-0.916544	-0.661676
P63158	Hmgb1	-1.01729254400633	-1.11140363775766	0.768973864541476	1.00708786867925	0.352634448543265	Cluster 1			P61021	Rab5b	2.30565	-0.70292	-0.619839	-0.66138
P35385	Hspb7	-0.0360178801240284	-0.629833105953147	1.58473086652744	0.118691071866335	-1.0375709523166	Cluster 1			Q99JI6	Rap1b	2.14563	-0.507968	-0.812376	-0.660172
Q9JMA1	Usp14	-0.838335302458246	-1.12046241692868	1.25808660814043	0.677064867250679	0.0236462439958085	Cluster 1			P53810	Pitpna	#N/A	-0.227427	-1.07	-0.648714
Q9WTP6	Ak2	-0.909756470241894	-1.1432415909314	1.11409706969306	0.772239211693765	0.166661779786468	Cluster 1			Q80U93	Nup214	2.23466	-0.604455	-0.690615	-0.647535
O09061	Psmb1	-0.604845120387621	-1.10526426279927	1.53663495892856	-0.0479097425055377	0.221384166763872	Cluster 1			Q9D819	Ppa1	#N/A	-0.303769	-0.971512	-0.637641
P62827	Ran	-1.02063447376743	-1.09219162757812	0.921327867458924	0.917264015176554	0.274234218710069	Cluster 1			Q9CYG7	Tomm34	#N/A	0.309976	-1.56143	-0.625727
Q80YX1	Tnc	-0.864942272071903	-1.00383258816138	0.860479961586088	1.20964016201387	-0.201345263366675	Cluster 1			P67871	Csnk2b	1.9105	-0.181706	-1.05122	-0.616463
Q99JI4	Psmd6	-0.98936094497531	-0.903886063054621	1.18080954249151	0.883504309464971	-0.171066843926552	Cluster 1			P62983	Rps27a	1.6632	-0.084362	-1.14384	-0.614101
O54962	Banf1	0.478042586958319	-1.13571293057049	-0.250594901518512	1.45572154571844	-0.547456300587755	Cluster 1			Q9WVL0	Gstz1	2.14264	-0.0392467	-1.1831	-0.611173
Q99JW4	Lims1	-0.779066805742076	-1.23243121587834	1.23060497141803	0.556100738318816	0.224792311883572	Cluster 1			Q9WTP6	Ak2	1.8984	-0.320667	-0.888706	-0.604687
P62754	Rps6	-1.21415266172285	-0.784295677057668	0.988552771593154	0.965128451616105	0.044767115571258	Cluster 1			O35639	Anxa3	2.00588	-0.433829	-0.761244	-0.597537
Q99LP6	Grpel1	-0.549297357137298	-0.82977764346302	1.2928755535414	0.859953170167629	-0.773753723108713	Cluster 1			P99026	Psmb4	2.17922	-0.419717	-0.773437	-0.596577
O35381	Anp32a	-0.794095081280634	-1.23940253482282	1.02750716389975	0.871448066865	0.134542385338699	Cluster 1			Q5SUF2	Luc7l3	1.84701	-0.49576	-0.683617	-0.589688
P30416	Fkbp4	-0.694484576808224	-0.922448652569776	0.700679054208375	1.39516168197914	-0.478907506809515	Cluster 1			P68254	Ywhaq	2.19044	-0.270568	-0.906363	-0.588465
O35658	C1qbp	-0.427344570779685	-1.15747322653866	1.37400986345962	0.63809020210823	-0.427282268249507	Cluster 1			Q9JIK9	Mrps34	1.35258	-1.17659	-0.000248	-0.588419
O70591	Pfdn2	-0.496802627348588	-1.36788591451711	1.30406184963829	0.169980162926926	0.390646529300482	Cluster 1			Q9EPC1	Parva	1.58372	-0.261498	-0.912953	-0.587225
P56395	Cyb5a	-0.875942549175738	-1.19444712589458	1.01612753487699	0.857109263867097	0.197152876326222	Cluster 1			P08113	Hsp90b1	2.03073	-0.362004	-0.810924	-0.586464
Q8BK30	Ndufv3	-0.0268436693820457	0.236743039115447	1.05377064411687	0.376720551408126	-1.6403905652584	Cluster 1			Q60864	Stip1	#N/A	0.0418785	-1.21125	-0.584686
Q9WVL0	Gstz1	-1.38956734509186	-0.242929315385206	0.998234653415715	0.954497213452451	-0.320235206391102	Cluster 1			Q9CX34	Sugt1	1.86572	-0.28721	-0.881693	-0.584452
Q00519	Xdh	-0.781762701887692	-1.20441237113352	1.29525819372835	0.450007621210557	0.240909258082312	Cluster 1			P62751	Rpl23a	1.99348	-0.0386768	-1.11221	-0.575443
P54726	Rad23a	-0.655805084023439	-1.20914080303934	1.16928654763528	0.847177354922773	-0.151518015495275	Cluster 1			P14115	Rpl27a	1.72631	-0.137718	-0.9801	-0.558909
Q91V92	Acly	-0.910992656457548	-0.953997243104811	1.42509886699193	0.477164099458387	-0.0372730668879557	Cluster 1			Q8VEE1	Lmcd1	#N/A	0.106658	-1.22014	-0.556741
P62751	Rpl23a	-1.02644666743494	-0.912523932858785	1.0449449965089	1.00475663871683	-0.110731034932002	Cluster 1			O08692	Ngp	1.94888	-1.06485	-0.0446765	-0.554763
Q60994	Adipoq	-0.999499494084159	-1.14288373794206	1.00751264617403	0.701170417998458	0.433700167853735	Cluster 1			Q9Z1Z2	Strap	1.20415	0.010016	-1.11538	-0.552682
P46638	Rab11b	-0.988528116964427	-1.05485092169302	0.935060089078567	1.01327758475065	0.0950413648282342	Cluster 1			P67984	Rpl22	2.18656	-0.32062	-0.75803	-0.539325
P24547	Impdh2	-0.530936974571053	-1.28959579836798	1.30562254336502	0.587479438028531	-0.0725692084545233	Cluster 1			O35381	Anp32a	1.83934	-0.157579	-0.901659	-0.529619
P63073	Eif4e	-0.574919964420093	-1.267196253206	1.37750612217539	0.0616792827543922	0.402930812696315	Cluster 1			Q9CR41	Hypk	2.05436	-0.09892	-0.935304	-0.517112
Q8K274	Fn3krp	-0.391784907018025	-1.45662094508182	0.476173093750941	1.21361416221556	0.158618596133346	Cluster 1			Q8BG05	Hnrnpa3	1.93028	-0.298735	-0.689301	-0.494018
Q8CBC4	Cnst	0.0828382824629884	-0.871286839102166	1.04239807083346	0.901411879097839	-1.15536139329212	Cluster 1			P51660	Hsd17b4	1.30965	0.00914771	-0.952162	-0.471507
P14115	Rpl27a	-0.772543949025105	-1.20941058535708	1.05513608025673	0.909331592243961	0.0174868618815014	Cluster 1			P56395	Cyb5a	1.79996	-0.151277	-0.779106	-0.465191
B2RY56	Rbm25	-1.05271640151888	-0.718601476526418	0.947359052036758	1.16645169511691	-0.342492869108372	Cluster 1			P14869	Rplp0	1.64209	-0.27214	-0.654864	-0.463502
Q8BXK9	Clic5	-0.249403034589849	-1.35055591240896	0.763665320399485	1.18656031437457	-0.35026668777524	Cluster 1			Q60994	Adipoq	2.10934	-0.321962	-0.60307	-0.462516
P61021	Rab5b	-1.48272938422624	-0.436894924854927	1.14176819086964	0.341643147205585	0.436212971005941	Cluster 1			P62754	Rps6	2.10228	-0.0223564	-0.900757	-0.461557
Q9QZ88	Vps29	-1.01008036376016	-0.975453670023225	1.16456852746561	0.819760018554339	0.00120548776343661	Cluster 1			B2RY56	Rbm25	1.70213	0.186455	-1.09771	-0.455628
Q99M71	Epdr1	-0.265252642729457	-1.48311579092259	1.12021148625044	-0.0586441021040505	0.686801049505659	Cluster 1			P17182	Eno1	1.79309	-0.239291	-0.619828	-0.429559
Q61187	Tsg101	-0.528159287868335	-1.37797882309644	1.23314612890839	0.530291825011191	0.142700157045195	Cluster 1			Q9CPR4	Rpl17	1.76792	-0.046261	-0.811131	-0.428696
Q05816	Fabp5	-0.793933560356849	-1.22014881433388	1.13227900073875	0.764986584763759	0.11681678918822	Cluster 1			P46638	Rab11b	1.97769	0.0804175	-0.863646	-0.391614
Q99J39	Mlycd	0.774288553675876	-1.51532716848	-0.091735000305117	1.02838744105955	-0.195613825950303	Cluster 1			P24549	Aldh1a1	#N/A	0.190065	-0.958738	-0.384337
P17225	Ptbp1	-0.955864087136754	-1.11361600692615	1.15039807657598	0.683607543523274	0.235474473963649	Cluster 1			P48036	Anxa5	1.89775	-0.132173	-0.578171	-0.355172
Q5SUF2	Luc7l3	-0.738238068700085	-1.33473555045352	1.07745128752406	0.590097320444719	0.405425011184827	Cluster 1			Q62348	Tsn	#N/A	-0.398926	-0.276128	-0.337527
Q9JIK9	Mrps34	-0.55167583391947	-1.18666761375485	1.04150916068841	-0.344382757335988	1.0412170443219	Cluster 1			P62827	Ran	1.99997	-0.00418524	-0.666424	-0.335305
P20060	Hexb	-0.822318984173675	-1.22645787878626	1.13415534384629	0.697121053583908	0.217500465529729	Cluster 1			Q9CWK8	Snx2	1.61788	-0.097992	-0.562871	-0.330431
P67984	Rpl22	-1.07918209971573	-1.03448120650614	1.05558900240196	0.742562174852002	0.315512128967895	Cluster 1			Q3U1J4	Ddb1	#N/A	-0.129338	-0.531408	-0.330373
Q68FL4	Ahcyl2	0.843027677145369	-1.47196863677551	-0.237135830496883	1.02097323950307	-0.154896449376042	Cluster 1			Q80YX1	Tnc	1.52516	0.308634	-0.938582	-0.314974
O08692	Ngp	-0.918756903517694	-1.06058817147812	1.02950931862896	-0.0350110696019111	0.984846825968767	Cluster 1			Q8BMS1	Hadha	#N/A	0.208953	-0.725966	-0.258506
Q9QUR7	Pin1	-0.389666668903358	-0.976902398911149	1.46153347811961	-0.661172828704314	0.566208418399211	Cluster 1			Q8BXK9	Clic5	#N/A	0.299583	-0.789121	-0.244769
Q9CR41	Hypk	-1.50081494145908	-0.183447473923228	0.977266201108314	0.857943587083448	-0.150947372809455	Cluster 1			Q07456	Ambp	1.75292	-0.739427	0.271824	-0.233801
Q80U93	Nup214	-1.20265698533783	-0.886084380902326	1.15090685115604	0.514289477344594	0.423545037739521	Cluster 1			P30416	Fkbp4	1.199	0.596837	-1.01374	-0.208452
Q9EPC1	Parva	-0.603931218923082	-1.36170894838373	1.06866851354848	0.792494807160835	0.104476846597501	Cluster 1			Q4U4S6	Xirp2	1.38722	0.471264	-0.692431	-0.110584
Q9CPS6	Hint3	0.020295376579242	-1.35580066070485	1.46426664773583	0.0027985786511138	-0.131559942261331	Cluster 1			P63158	Hmgb1	1.84813	0.246361	-0.430759	-0.092199
P67871	Csnk2b	-1.0459378985924	-0.908018215512191	1.11648700598979	0.910820087536503	-0.0733509794216952	Cluster 1			P11499	Hsp90ab1	1.59911	0.399461	-0.572391	-0.086465
Q07456	Ambp	-1.05163481085616	-0.956180465866212	0.837226989424307	0.0404567182223152	1.13013156907574	Cluster 1			P62631	Eef1a2	1.54185	0.793419	-0.43878	0.177319
Q8R2Y8	Ptrh2	0.313813435223499	-1.44034766641799	-0.0720045788330417	1.34206393541011	-0.143525125382576	Cluster 1			Q8K274	Fn3krp	#N/A	0.67189	-0.289327	0.191281
Q9WV91	Ptgfrn	-0.630712319335445	-1.02697183541176	1.10368050569467	1.04380040931803	-0.489796760265497	Cluster 1			P21845	Tpsb2	#N/A	0.806667	-0.227958	0.289355
Q9CWK8	Snx2	-0.811411915985026	-1.28850218878408	0.938194305166295	0.832223989773567	0.329495809829249	Cluster 1			O54962	Banf1	#N/A	0.766586	-0.133369	0.316609
P21845	Tpsb2	0.229678154144896	-1.42359720486048	0.0963010095173193	1.35780913716464	-0.260191095966377	Cluster 1			Q99J39	Mlycd	#N/A	0.728397	-0.0675506	0.330423
Q9CYG7	Tomm34	-0.181293956537995	-0.628814402310391	0.808532763537238	1.20867820613773	-1.20710261082658	Cluster 1			Q91VM5	Rbmxl1	1.37256	0.766759	-0.0835478	0.341606
Q9CX86	Hnrnpa0	-0.878181904034711	0.762842656901702	1.11833634168105	-1.16977613378903	0.166779039240987	Cluster 1			Q68FL4	Ahcyl2	#N/A	0.717283	0.0468869	0.382085
Q62348	Tsn	0.184180455170474	-1.7367797278315	0.815250819962845	0.287438559525755	0.449909893172422	Cluster 1			Q8R2Y8	Ptrh2	#N/A	0.861838	-0.0435899	0.409124
Q8VHX6	Flnc	0.941247109297554	0.42833128550925	0.385650441604575	-0.0897547251453812	-1.665474111266	Cluster 2
Q5XKE0	Mybpc2	1.49686377153416	0.452690963559977	-0.220107439241331	-0.937278735976782	-0.792168559876025	Cluster 2
Q9QZ47	Tnnt3	1.20819728014799	0.535249198971426	0.176376000191726	-0.524136092495006	-1.39568638681614	Cluster 2
P20801	Tnnc2	1.53566609027939	-0.456169624257064	0.47236351738452	-0.832396514819084	-0.719463468587766	Cluster 2
P50544	Acadvl	0.856184569312129	0.647285978473133	-1.65142365940423	0.308309311613033	-0.16035619999407	Cluster 2
Q9R0Y5	Ak1	1.52215742607995	0.314602563184128	-0.063351073151681	-0.82522662821203	-0.948182287900367	Cluster 2
P13707	Gpd1	1.39675892968153	0.155926695160528	-1.38890423521097	0.120944474360688	-0.284725863991783	Cluster 2
Q9Z2I9	Sucla2	0.947325201598425	0.051685146237468	-1.42575205158654	0.911969611755304	-0.485227908004661	Cluster 2
P97447	Fhl1	1.07781267776501	0.919568514745773	-0.317564971343574	-0.349512964367517	-1.33030325679969	Cluster 2
P18826	Phka1	-0.572978264012642	1.41205505618491	-1.2571862038371	0.138799684332158	0.279309727332673	Cluster 2
P62897	Cycs	1.32980617384955	0.664839331803238	-0.117034525009485	-0.857578568926353	-1.02003241171695	Cluster 2
P23927	Cryab	0.815831365293029	0.149379220222004	0.370269127232446	0.400729322828089	-1.73620903557557	Cluster 2
O08532	Cacna2d1	-0.0606404567143957	1.51809652009894	-1.17759129268393	-0.504502195625578	0.224637424924962	Cluster 2
Q7TSH2	Phkb	-0.356523190540751	1.58514688390996	-1.14457077235955	-0.194712202033522	0.110659281023858	Cluster 2
Q6ZQ73	Cand2	-0.118691635419979	1.06253218339803	-1.59863209718435	0.53588688510996	0.118904664096332	Cluster 2
P54822	Adsl	1.08632468736853	0.960020176266008	-1.25616697420189	-0.458783211437141	-0.3313946779955	Cluster 2
P11531	Dmd	1.11184542046111	1.07636290487731	-0.691412183500488	-0.807527189804546	-0.689268952033384	Cluster 2
P14602	Hspb1	0.661445490531909	0.0805058457881139	0.710902626686116	0.27238075983367	-1.72523472283981	Cluster 2
P47934	Crat	0.614217114420962	0.819967956679685	-1.61230942643137	0.498320077302298	-0.320195721971574	Cluster 2
Q91WD5	Ndufs2	0.183001864021767	1.48307239655819	-1.28095784124535	-0.353797573755594	-0.0313188455790173	Cluster 2
P42125	Eci1	0.785125216473105	0.268048028401438	0.976586347724975	-0.628844984080396	-1.40091460851912	Cluster 2
Q60936	Coq8a	0.520610245710359	1.09144247792454	-1.54747456692309	0.233187460162462	-0.297765616874266	Cluster 2
Q99LC3	Ndufa10	-0.888302002198864	0.972867422120914	-0.908817798592511	1.15334233492125	-0.329089956250792	Cluster 2
Q62095	Ddx3y	0.818067989655816	-0.892586663651055	-0.869331378016829	-0.344435895102558	1.28828594711463	Cluster 2
P12367	Prkar2a	1.12529999357976	0.892021366545861	-1.29486243753319	-0.347894797371623	-0.374564125220807	Cluster 2
O55126	Nipsnap2	-0.033395858147039	0.977370117644984	-1.21806744586814	1.00950877852674	-0.735415592156542	Cluster 2
P11798	Camk2a	-0.200523716443076	1.4278332503268	-1.15255667668876	-0.580470140858915	0.505717283663953	Cluster 2
P70236	Map2k6	1.15005800596163	0.940303597797469	-0.926727878745031	-0.223104273757797	-0.940529451256275	Cluster 2
Q7TSQ8	Pdpr	0.677712183732835	0.94322398624568	-1.55606899385541	0.304894233859203	-0.369761409982309	Cluster 2
Q02789	Cacna1s	0.00924378591041792	1.09486520792141	-1.42227011693813	-0.444127194216739	0.762288317323045	Cluster 2
Q9ERS2	Ndufa13	0.773252555474196	0.528802406738346	-0.83976132287664	-1.3059472002493	0.843653560913396	Cluster 2
O70548	Tcap	-0.685667631026943	1.37522540819929	-1.02448647611089	-0.348749666218283	0.683678365156825	Cluster 2
Q8BZA9	Tigar	1.01492726371171	0.999907047485338	-1.29314895007819	-0.49769928151251	-0.223986079606356	Cluster 2
O08911	Mapk12	0.899228720889816	1.17506017881231	-1.16208650690782	-0.604626668033172	-0.307575724761136	Cluster 2
Q80XN0	Bdh1	1.07684156626592	1.02246633893581	-0.371859363084322	-1.15065301496555	-0.576795527151854	Cluster 2
P0C5K1	Sbk2	-0.212082635238509	1.40563177443335	-1.26554604681859	-0.397026774414943	0.469023682038697	Cluster 2
Q9D0M5	Dynll2	1.14895481904508	-0.152314616911849	0.31961443134909	0.260645388137378	-1.5769000216197	Cluster 2
O89104	Sypl2	0.592362078841692	0.853945548462565	-0.958440173723643	-1.21405466643451	0.726187212853894	Cluster 2
Q9DBF1	Aldh7a1	1.19160702041582	-0.310370597520021	-1.5105197334476	0.269507447148084	0.359775863403717	Cluster 2
P15327	Bpgm	0.531993743697495	0.426279311554989	-1.56828409799968	-0.361964064526509	0.971975107273701	Cluster 2
P82347	Sgcd	1.2034097846281	0.853417970483929	-1.20995182280386	-0.402226859998941	-0.44464907230922	Cluster 2
O55023	Impa1	1.400349930425	-0.665975375505831	0.683983056622569	-0.462404726173133	-0.955952885368605	Cluster 2
Q9JHS3	Lamtor2	0.978899141910231	-0.876517991734925	-0.572394995640863	-0.722954491321311	1.19296833678687	Cluster 2
O70571	Pdk4	0.568592186818028	0.205894963095314	-1.03315208593018	-0.996157021510986	1.25482195752782	Cluster 2
Q9D7N9	Apmap	-0.234882720019364	0.860396448097632	1.1580207397968	-1.26125229932487	-0.522282168550191	Cluster 2
P03930	Mtatp8	1.02503172470883	0.129814799758123	-0.616920087756356	-1.3660469117832	0.828120475072601	Cluster 2
Q9CXJ4	Abcb8	1.12820173584054	0.522942154942063	-1.55652157662649	-0.162324713146472	0.0677023989903575	Cluster 2
O88396	Grpel2	0.94795536409195	-0.273119431934096	0.937851193805602	-0.15563561822365	-1.45705150773981	Cluster 2
Q7M729	Scn4b	0.639040429183018	0.851500813208659	-1.53170872649772	-0.48911945161536	0.530286935721405	Cluster 2
Q9Z2A5	Ate1	0.857202760350848	0.301261918667138	-1.67102386943385	0.610373826981289	-0.0978146365654263	Cluster 2
P47857	Pfkm	-1.20463379966153	-0.560293677501415	-0.294541293321143	1.14692658185527	0.912542188628817	Cluster 3
Q60597	Ogdh	-0.864655164325022	-0.963117276032503	-0.200705660289991	1.35123466968556	0.67724343096196	Cluster 3
Q7TQ48	Srl	-0.56435131822577	0.512586660989907	-1.36310442717089	1.23648159219713	0.178387492209626	Cluster 3
P61982	Ywhag	-0.150716351189628	-0.911814456187673	-0.67823842060253	1.63547704999	0.105292177989826	Cluster 3
Q02053	Uba1	-1.23918102115723	-0.804586570097731	0.293386896364223	1.19068891205445	0.559691782836285	Cluster 3
P15508	Sptb	-1.08870718363216	-0.879753011877345	-0.0484664269285067	0.961528187315548	1.05539843512246	Cluster 3
Q60854	Serpinb6	-1.13011166699198	-0.998944497857763	0.334325029110528	0.860935083089298	0.93379605264992	Cluster 3
Q9D0K2	Oxct1	-0.436567544934115	-1.1478588118199	-0.13862786893398	1.56443297726035	0.158621248427644	Cluster 3
Q9DCZ1	Gmpr	-0.438916545730429	-1.18575857743157	-0.0775701082965166	1.53905150966335	0.163193721795165	Cluster 3
Q76MZ3	Ppp2r1a	-0.748473137852771	-0.760117578381129	-0.681268432076575	1.0865329175224	1.10332623078808	Cluster 3
Q9QYG0	Ndrg2	-0.416694543881074	-1.12468183542173	-0.460291775913143	1.41691712544582	0.58475102977013	Cluster 3
P28652	Camk2b	-1.14975694283115	-0.602882018260685	-0.179739151007856	1.42184435230102	0.510533759798673	Cluster 3
Q9CZD3	Gars1	-0.88150334932975	-0.794226112970328	0.0353713506154982	1.60932993712781	0.0310281745567739	Cluster 3
Q61768	Kif5b	-1.06318440595487	-1.07890894209256	0.390068520596509	0.972566711518336	0.779458115932582	Cluster 3
Q9D5V5	Cul5	-0.891469764068206	-0.407222882782255	-0.82299815957832	0.824901263872917	1.29678954255586	Cluster 3
Q924M7	Mpi	0.26603320385345	-0.592051729402594	-1.2507640771109	1.40934565534572	0.167436947314322	Cluster 3
Q9ESD7	Dysf	-0.969353402599061	0.143583041032073	-1.03856484521134	0.598065768709876	1.26626943806846	Cluster 3
Q9D7X3	Dusp3	-0.689535454188214	-1.35027025662691	0.223191486055708	0.935261066071906	0.881353158687508	Cluster 3
Q9CYT6	Cap2	-0.970454075444902	-0.749617836871124	-0.335477352159246	1.39594955190412	0.659599712571152	Cluster 3
Q64691	Capn3	-1.04235881061855	0.715691234988516	-0.882568557310564	1.27215866266228	-0.0629225297216812	Cluster 3
Q9D154	Serpinb1a	-0.997579393121801	-0.99250548453677	0.19064458769173	0.47285354978707	1.32658674017977	Cluster 3
Q6P1F6	Ppp2r2a	-0.68916854707232	-1.04244908155398	-0.375287419349622	0.855991719803699	1.25091332817222	Cluster 3
Q6P9Q4	Fhod1	-0.0372389796227371	-0.751015629323279	-1.09091452545799	0.450270780759595	1.42889835364442	Cluster 3
Q9CR61	Ndufb7	-0.418753242980991	-0.062821108878942	-1.37960071579461	0.626108652357916	1.23506641529663	Cluster 3
Q8R2G4	Art3	-0.182521438829417	-0.797067405893462	-0.915806212733724	0.357609720163865	1.53778533729274	Cluster 3
P70302	Stim1	-1.37363930636446	-0.517184401436238	-0.0175253263730506	0.843652583197703	1.06469645097604	Cluster 3
P14231	Atp1b2	-1.2753358246839	-0.41532619663592	-0.348268168871227	1.04306389782585	0.9958662923652	Cluster 3
Q8BK84	Dusp29	-0.252601817229566	-0.581257480787042	-0.729331171810002	-0.178776016819404	1.74196648664601	Cluster 3
Q8K370	Acad10	-1.25993735047628	-0.829272895671487	0.272985202291018	0.885676928072145	0.9305481157846	Cluster 3
Q6NT99	Dusp23	-0.75928863015532	0.321495884191627	-1.16583391896126	1.38282245706164	0.220804207863307	Cluster 3
O09110	Map2k3	-0.850198842092723	-0.96967716163888	-0.299823988257662	1.07450740275333	1.04519258923594	Cluster 3
Q9QUI0	Rhoa	-1.0474182737723	-1.04831506292139	0.238494045465788	0.822784428278264	1.03445486294964	Cluster 3
P42669	Pura	-1.34297838938503	-0.508300914075657	0.192522600779921	1.34184170380541	0.316914998875363	Cluster 3
Q9WUK2	Eif4h	-0.894853690772224	-0.847560659989067	-0.389799203148403	0.899123153151506	1.23309040075819	Cluster 3
P47809	Map2k4	-0.385137380378446	-0.339621330537951	-1.28132865037684	1.20593551048718	0.800151850806057	Cluster 3
Q8C8R3	Ank2	-0.736135861695112	-1.22857537175576	0.00981394500390223	0.839974044139734	1.11492324430724	Cluster 3
Q8BWM0	Ptges2	-0.927391725253623	-0.752827640153353	-0.482833956681912	1.09978406128713	1.06326926080176	Cluster 3
Q3UZA1	Rcsd1	-0.78674274976188	-1.00385308811765	-0.272909401539542	0.740369413973412	1.32313582544566	Cluster 3
Q6P549	Inppl1	-1.5991697034766	0.0442721213017759	-0.123904909393972	0.929275906666358	0.749526584902435	Cluster 3
P47811	Mapk14	-1.13738463971131	-0.688384506798697	-0.253272688952667	1.09922192432654	0.979819911136141	Cluster 3
Q501J6	Ddx17	-1.08738573814912	-0.987889781539022	0.251047844275194	1.15163180155698	0.672595873855975	Cluster 3
Q60759	Gcdh	-0.998978675482879	-0.790068952219161	-0.290440011201333	0.783479467280733	1.29600817162264	Cluster 3
P97478	Coq7	0.334165961559017	-1.08364236426334	-1.00582765886979	1.16209612272106	0.593207938853059	Cluster 3
Q8C7E7	Stbd1	-1.18078769173554	-0.892885909258447	0.234002708934704	1.09525411202573	0.744416780033551	Cluster 3
Q6ZQ38	Cand1	-0.439773091209757	-1.05587977725883	-0.402502701664711	0.345665896236879	1.55248967389642	Cluster 3
Q02357	Ank1	-1.41340065167844	-0.325988401910001	0.034935757116169	1.32245485485621	0.381998441616057	Cluster 3
Q9D2M8	Ube2v2	-1.08805738552375	0.579874798727957	-0.908227595086723	1.27912105562441	0.137289126258115	Cluster 3
Q920M5	Coro6	-0.622478567871644	0.592958074733692	-1.44671100823083	0.936002953397886	0.540228547970898	Cluster 3
Q3UH68	Limch1	-0.900729811619241	-1.07316428651924	0.17032540556073	1.33857002737131	0.464998665206436	Cluster 3
Q61160	Fadd	-0.804033569403738	-0.941424434582846	-0.182419372979669	0.427460527094047	1.50041684987221	Cluster 3
Q8CJG0	Ago2	-0.657407789520994	-0.495321442697392	-0.0235009774594244	1.73488461473625	-0.55865440505844	Cluster 3
P35980	Rpl18	-0.637678255543369	-1.00019617428613	-0.130970539804958	0.173291515953831	1.59555345368063	Cluster 3
Q6ZPJ3	Ube2o	-1.35737752862702	-0.290260023849934	-0.072334621134261	1.40261437897253	0.317357794638683	Cluster 3
Q6P5H2	Nes	0.503087393267663	-1.57019548140129	-0.278805198879335	1.05890715712252	0.28700612989044	Cluster 3
Q9QZ57	Hspb3	-1.38211182995584	-0.117758438348186	-0.343287161819081	1.28174472408732	0.561412706035788	Cluster 3
Q3THG9	Aarsd1	-0.621017467131876	-1.35115168469658	0.143259610113233	1.13325611760898	0.695653424106237	Cluster 3
Q02111	Prkcq	-1.21491656057269	-0.415020881440442	-0.410247213806081	1.24620726268712	0.793977393132098	Cluster 3
Q6IRU5	Cltb	-0.677500269175511	-1.29780924319674	0.277990043191357	1.26033885672103	0.436980612459862	Cluster 3
P62932	Fbxo40	-0.988902227622114	-0.61537024200774	-0.202063195484904	0.206340003408386	1.59999566170637	Cluster 3
Q9ERK4	Cse1l	-0.63295589662448	-0.440736577903202	-0.447988975520557	-0.250758692217721	1.77244014226596	Cluster 3
P42232	Stat5b	-0.907857714796363	-0.709280595496387	-0.276644069186145	1.58052263431459	0.3132597451643	Cluster 3
Q8R5J9	Arl6ip5	-1.1461456568174	-0.888234955021684	0.141664221149638	0.7388342464978	1.15388214419165	Cluster 3
Q99L27	Gmpr2	-1.48432884060259	-0.42464100663349	0.216748724329896	0.58375418690018	1.108466936006	Cluster 3
Q9Z2Y3	Homer1	-0.149039702372961	-1.2485888365995	-0.523201445932033	0.572936337713538	1.34789364719095	Cluster 3
D3Z1D3	CEFIP	-0.823775951969893	0.117432221893798	-1.00414480008192	1.50193219939685	0.208556330761172	Cluster 3
P49586	Pcyt1a	-0.869981219235213	-0.988836602176133	-0.240805135971846	1.08943127979586	1.01019167758733	Cluster 3
Q8VDQ8	Sirt2	-1.27254705764102	-0.316570466915676	0.223337455114757	1.48844881831979	-0.122668748877845	Cluster 3
P35235	Ptpn11	-0.864084013518932	-0.448408376414207	-0.840400907809714	1.19590434841848	0.956988949324375	Cluster 3
P51637	Cav3	-0.84807180444271	-0.967260692831637	-0.290526129820168	0.905526369462579	1.20033225763194	Cluster 3
Q62418	Dbnl	-0.991408460713268	-0.928056924328051	-0.140737319464197	1.11315261448584	0.947050090019679	Cluster 3
Q5FW60	Mup20	0.0753007578348348	-1.02879227036526	-0.407565425124145	-0.279567539596029	1.6406244772506	Cluster 3
P60487	Pdxp	-0.178386831078409	-0.698999466520882	-1.00010969938961	0.340056565394936	1.53743943159396	Cluster 3
P82349	Sgcb	0.207051612599211	-1.00962415125277	-0.973244686919453	1.34278226172065	0.433034963852359	Cluster 3
P70699	Gaa	-0.790472730810094	-0.624543550434587	-0.295747337726981	1.70222171397932	0.008541904992339	Cluster 3
Q9CQJ6	Denr	-1.31313980924018	-0.296190652587868	-0.395741522569753	1.10541153524468	0.899660449153128	Cluster 3
Q80XI4	Pip4k2b	-1.37031853582339	-0.575062665857785	0.174879756906076	0.574116162779893	1.1963852819952	Cluster 3
Q8JZL3	Thtpa	-1.07151849717201	-0.887547174452166	0.0234523271582648	0.659376289444691	1.27623705502122	Cluster 3
P05366	Saa1	-1.08358261077965	-0.945183932285413	0.485451317058845	0.268715203218467	1.27460002278775	Cluster 3
Q5SW19	Cluh	-1.18913594875695	-0.828560543734126	0.0781404920055857	0.891042859611555	1.04851314087393	Cluster 3
P09813	Apoa2	-1.39009100085475	-0.423884710074015	0.247243344308653	0.235865344819525	1.33086702180058	Cluster 3
Q8C6K9	Col6a6	0.383400041269797	-0.57101161572753	-1.42871674370309	1.10771381546205	0.508614502698772	Cluster 3
P46414	Cdkn1b	0.393692238654505	-1.53887279126433	-0.430156104740707	0.947355346130768	0.627981311219763	Cluster 3

## Sheet: TableS6 (Overlapped)
Red color indicated the dose dependent changes of proteins after ARC-18 treatment.
Accession	Gene	mdx vs WT	mdx+Low vs mdx	mdx+High vs mdx	Mean Fold change
P61021	Rab5b	2.30565	-0.70292	-0.619839	-0.66138
Q80U93	Nup214	2.23466	-0.604455	-0.690615	-0.647535
Q91V92	Acly	2.20914	-0.896419	-1.3829	-1.13966
P68254	Ywhaq	2.19044	-0.270568	-0.906363	-0.588465
P67984	Rpl22	2.18656	-0.32062	-0.75803	-0.539325
P99026	Psmb4	2.17922	-0.419717	-0.773437	-0.596577
Q99JI6	Rap1b	2.14563	-0.507968	-0.812376	-0.660172
Q9WVL0	Gstz1	2.14264	-0.0392467	-1.1831	-0.611173
P17225	Ptbp1	2.11849	-0.4695	-0.920234	-0.694867
Q60994	Adipoq	2.10934	-0.321962	-0.60307	-0.462516
P62754	Rps6	2.10228	-0.0223564	-0.900757	-0.461557
Q9CR41	Hypk	2.05436	-0.09892	-0.935304	-0.517112
Q9JMA1	Usp14	2.03633	-0.564368	-1.19906	-0.881714
P08113	Hsp90b1	2.03073	-0.362004	-0.810924	-0.586464
O35639	Anxa3	2.00588	-0.433829	-0.761244	-0.597537
P62827	Ran	1.99997	-0.00418524	-0.666424	-0.335305
P62751	Rpl23a	1.99348	-0.0386768	-1.11221	-0.575443
Q9Z2U1	Psma5	1.9865	-0.580714	-1.21787	-0.899292
Q9QZ88	Vps29	1.98017	-0.313972	-1.05932	-0.686646
P46638	Rab11b	1.97769	0.0804175	-0.863646	-0.391614
P09103	P4hb	1.97584	-0.406808	-0.916544	-0.661676
Q99JW4	Lims1	1.97182	-0.661801	-0.98687	-0.824335
O08692	Ngp	1.94888	-1.06485	-0.0446765	-0.554763
Q00519	Xdh	1.94218	-0.790375	-0.985899	-0.888137
Q8BG05	Hnrnpa3	1.93028	-0.298735	-0.689301	-0.494018
P20060	Hexb	1.92484	-0.429968	-0.901833	-0.665901
P67871	Csnk2b	1.9105	-0.181706	-1.05122	-0.616463
P63073	Eif4e	1.90014	-1.28059	-0.948476	-1.11453
Q9WTP6	Ak2	1.8984	-0.320667	-0.888706	-0.604687
P48036	Anxa5	1.89775	-0.132173	-0.578171	-0.355172
Q99JI4	Psmd6	1.89306	-0.259342	-1.17925	-0.719296
Q9D1A2	Cndp2	1.87972	-0.643725	-1.17181	-0.907767
Q05816	Fabp5	1.86633	-0.355874	-0.983893	-0.669883
Q9CX34	Sugt1	1.86572	-0.28721	-0.881693	-0.584452
P63158	Hmgb1	1.84813	0.246361	-0.430759	-0.092199
Q5SUF2	Luc7l3	1.84701	-0.49576	-0.683617	-0.589688
O35381	Anp32a	1.83934	-0.157579	-0.901659	-0.529619
P56395	Cyb5a	1.79996	-0.151277	-0.779106	-0.465191
P17182	Eno1	1.79309	-0.239291	-0.619828	-0.429559
O70435	Psma3	1.79128	-0.74836	-1.39256	-1.07046
Q9CPR4	Rpl17	1.76792	-0.046261	-0.811131	-0.428696
P24547	Impdh2	1.76064	-0.688455	-1.32122	-1.00484
Q07456	Ambp	1.75292	-0.739427	0.271824	-0.233801
P14115	Rpl27a	1.72631	-0.137718	-0.9801	-0.558909
P20108	Prdx3	1.71752	-0.663721	-1.2164	-0.94006
B2RY56	Rbm25	1.70213	0.186455	-1.09771	-0.455628
O35658	C1qbp	1.69792	-0.693662	-1.69786	-1.19576
Q99LF4	Rtcb	1.69631	-0.160047	-1.18496	-0.672504
P62983	Rps27a	1.6632	-0.084362	-1.14384	-0.614101
Q6NSR8	Npepl1	1.64751	-0.735733	-1.41064	-1.07319
O09061	Psmb1	1.64314	-1.21581	-1.00918	-1.1125
P14869	Rplp0	1.64209	-0.27214	-0.654864	-0.463502
Q9R1P0	Psma4	1.64033	-0.714786	-1.26927	-0.992028
Q9CWK8	Snx2	1.61788	-0.097992	-0.562871	-0.330431
P54726	Rad23a	1.61686	-0.285359	-1.17011	-0.727734
P11499	Hsp90ab1	1.59911	0.399461	-0.572391	-0.086465
Q9EPC1	Parva	1.58372	-0.261498	-0.912953	-0.587225
Q60854	Serpinb6	1.58009	0.5682	0.646815	0.607507
P62631	Eef1a2	1.54185	0.793419	-0.43878	0.177319
Q02053	Uba1	1.54087	0.902163	0.267748	0.584955
Q61187	Tsg101	1.54073	-0.614831	-0.953882	-0.784357
Q99L27	Gmpr2	1.53682	0.331567	0.805614	0.56859
P31001	Des	1.53518	-0.567554	-1.16609	-0.866822
Q80YX1	Tnc	1.52516	0.308634	-0.938582	-0.314974
P09813	Apoa2	1.51236	-0.0105095	1.00091	0.4952
Q99LP6	Grpel1	1.50733	-0.354233	-1.69099	-1.02261
Q61768	Kif5b	1.48777	0.596333	0.398638	0.497486
P05366	Saa1	1.48457	-0.205069	0.746666	0.270798
Q8C7E7	Stbd1	1.44783	0.881364	0.522334	0.701849
Q9WV91	Ptgfrn	1.42638	-0.0492458	-1.31049	-0.679868
P42669	Pura	1.42538	1.06689	0.115471	0.59118
P63028	Tpt1	1.40316	-0.323863	-1.07468	-0.699272
O70591	Pfdn2	1.39393	-0.87782	-0.707017	-0.792419
Q4U4S6	Xirp2	1.38722	0.471264	-0.692431	-0.110584
Q91VM5	Rbmxl1	1.37256	0.766759	-0.0835478	0.341606
Q9JIK9	Mrps34	1.35258	-1.17659	-0.000248	-0.588419
Q99M71	Epdr1	1.32288	-1.1256	-0.413832	-0.769716
P51660	Hsd17b4	1.30965	0.00914771	-0.952162	-0.471507
Q8R5J9	Arl6ip5	1.29757	0.601697	1.01989	0.810793
Q80XI4	Pip4k2b	1.24813	0.322482	0.825118	0.5738
Q9Z1Z2	Strap	1.20415	0.010016	-1.11538	-0.552682
P30416	Fkbp4	1.199	0.596837	-1.01374	-0.208452
Q9D154	Serpinb1a	1.19574	0.283994	1.14313	0.713562
P70302	Stim1	1.18956	0.755408	0.949303	0.852356
Q9QUI0	Rhoa	1.11737	0.507709	0.691637	0.599673
P15508	Sptb	1.03882	1.00862	1.10236	1.05549
P28652	Camk2b	0.940184	1.55232	0.669043	1.11068
Q3UH68	Limch1	0.93647	1.02145	0.257645	0.639548
Q9D7X3	Dusp3	0.916343	0.714891	0.660769	0.68783
Q9D7N9	Apmap	0.790657	-1.37326	-0.953794	-1.16353
P42232	Stat5b	0.50406	1.48305	0.471072	0.977061
O08532	Cacna2d1	-1.03525	0.623857	1.29966	0.961758
Q02789	Cacna1s	-1.08439	0.740957	1.65483	1.19789
P97447	Fhl1	-1.16349	-0.0266388	-0.844438	-0.435538
Q9JHS3	Lamtor2	-1.1907	-0.115562	1.35501	0.619724
P62897	Cycs	-1.29122	-0.66089	-0.80587	-0.73338
Q62095	Ddx3y	-1.37169	0.426688	1.75393	1.09031
Q80XN0	Bdh1	-1.43357	-0.770659	-0.202796	-0.486727
P03930	Mtatp8	-1.45271	-0.662785	1.27849	0.307852
Q9R0Y5	Ak1	-1.45445	-0.698896	-0.811688	-0.755292
O89104	Sypl2	-1.45455	-0.239749	1.58007	0.670161
Q5XKE0	Mybpc2	-1.48193	-0.618998	-0.493751	-0.556374
Q9Z2A5	Ate1	-1.76688	1.59438	1.09945	1.34692
P15327	Bpgm	-1.80901	1.03903	2.18797	1.6135
Q7M729	Scn4b	-1.8339	0.880806	1.74203	1.31142
Q9Z2I9	Sucla2	-1.85358	1.82596	0.73463	1.28029
P50544	Acadvl	-1.94254	1.51812	1.15507	1.33659
O08911	Mapk12	-1.98098	0.535734	0.821208	0.678471
Q9CXJ4	Abcb8	-2.16502	1.12431	1.30981	1.21706
P70236	Map2k6	-2.17579	0.737166	-0.0144595	0.361353
Q9DBF1	Aldh7a1	-2.23417	1.47176	1.54639	1.50907
P82347	Sgcd	-2.26537	0.758193	0.718372	0.738282
P13707	Gpd1	-2.34164	1.26919	0.928179	1.09868
Q8BZA9	Tigar	-2.37047	0.816953	1.09806	0.957507
P54822	Adsl	-2.40749	0.819508	0.950431	0.884969
P12367	Prkar2a	-2.466	0.964902	0.937728	0.951315

## Sheet: TableS7 (Dose dependent)
The dose dependent proteins were selcted from Cluster1.
Accession	Gene	WT-1	WT-2	WT-3	WT-4	WT+High-1	WT+High-2	WT+High-3	WT+High-4	mdx-1	mdx-2	mdx-3	mdx-4	mdx+Low-1	mdx+Low-2	mdx+Low-3	mdx+Low-4	mdx+High-1	mdx+High-2	mdx+High-3	mdx+High-4	mdx vs WT	mdx+Low vs mdx	mdx+High vs mdx	Mean Fold change
O35658	C1qbp	-0.926845	-0.204828	0.0961211	-0.57567	-0.651222	-0.812269	-0.876454	-2.02409	1.91035	0.756764	0.983283	1.53005	0.827775	1.5252	-0.394071	0.446896	-0.109187	-0.5213	-0.762806	-0.217694	1.69792	-0.693662	-1.69786	-1.19576
Q91V92	Acly	-0.995416	-1.11902	-1.19745	-0.134056	-0.935313	-0.502338	-0.831591	-1.33937	1.88567	0.835949	1.76681	0.902175	0.0814522	1.72213	-0.126879	0.128224	0.330848	0.271041	-0.232501	-0.510381	2.20914	-0.896419	-1.3829	-1.13966
Q6NSR8	Npepl1	0.0593169	-1.32032	0.0289689	-0.433686	-1.7411	-1.82667	-0.830294	-0.12369	1.70962	0.448424	1.70962	1.05666	-0.216024	0.928359	0.0289689	1.24009	-0.496451	0.195142	-0.277895	-0.139037	1.64751	-0.735733	-1.41064	-1.07319
O70435	Psma3	0.820313	-1.05285	-0.842874	-1.0436	-1.11785	-0.988361	-1.47046	-0.879001	1.68156	0.7096	1.67497	0.979989	0.43751	1.11539	-0.47302	0.9728	-0.177272	0.305757	-0.655825	0.0032192	1.79128	-0.74836	-1.39256	-1.07046
Q99LP6	Grpel1	-0.33848	-1.22144	-0.130755	-0.107144	-0.502177	-1.14911	-0.660987	-0.403541	2.19169	0.612476	1.15129	0.276052	0.562222	2.29586	0.0715017	-0.115006	-0.909893	-0.0289609	-1.47072	-0.122878	1.50733	-0.354233	-1.69099	-1.02261
P24547	Impdh2	0.0234767	-0.97886	-0.660723	-0.419848	-1.46715	-0.873546	-1.39393	-1.21051	2.34218	0.438238	0.907598	1.31857	0.486743	1.35562	-0.0944346	0.504839	-0.59608	0.227912	0.284259	-0.194371	1.76064	-0.688455	-1.32122	-1.00484
Q9R1P0	Psma4	0.597486	-0.617006	-0.898506	-0.775264	-1.52243	-0.960631	-1.07332	-1.4182	1.6852	0.780778	1.53602	0.866025	0.662515	1.50594	-0.592854	0.433279	-0.365916	0.608349	-0.0855547	-0.365916	1.64033	-0.714786	-1.26927	-0.992028
P20108	Prdx3	-0.360863	-0.733353	0.0622803	-1.22867	-0.939067	-0.780577	-1.13151	-1.19621	2.28691	0.930546	0.210546	1.18148	-0.0423829	2.11909	-0.391552	0.269441	0.166218	-0.545946	0.181012	-0.057399	1.71752	-0.663721	-1.2164	-0.94006
Q9D1A2	Cndp2	-0.356781	-0.70055	-0.747686	-0.818988	-1.11167	-1.14496	-1.75461	-0.787208	2.17516	0.36519	1.18325	1.17127	0.71291	1.38387	-0.275248	0.498438	0.249903	0.537923	-0.253177	-0.327022	1.87972	-0.643725	-1.17181	-0.907767
Q9Z2U1	Psma5	0.305125	-1.26882	-1.21745	-0.933166	-0.827399	-0.949577	-1.23453	-1.17492	1.63928	0.654619	1.39524	1.14255	0.201039	1.69617	-0.179418	0.79104	0.434822	0.215005	-0.480641	-0.208973	1.9865	-0.580714	-1.21787	-0.899292
Q00519	Xdh	-0.375826	-0.937229	-1.19987	-0.411113	-1.70436	-0.306209	-1.61254	-0.881771	1.8083	0.847999	1.43423	0.754141	0.0909134	0.183174	0.737725	0.671356	0.989267	0.812666	-0.836981	-0.0638769	1.94218	-0.790375	-0.985899	-0.888137
Q9JMA1	Usp14	-1.0425	0.0774257	-1.03112	-1.26103	-1.52005	-0.951857	-0.997077	-0.884402	1.13286	1.01256	0.993922	1.74876	0.536188	0.39873	0.947187	0.748526	0.545933	-1.19151	0.448034	0.289416	2.03633	-0.564368	-1.19906	-0.881714
P31001	Des	0.254163	-1.03474	-0.646731	-0.220783	-1.50331	-1.32721	-0.819213	-1.24555	1.91065	0.507302	1.45993	0.61476	0.415329	1.87515	-0.449702	0.381647	-0.0507213	0.573587	-0.599415	-0.0951544	1.53518	-0.567554	-1.16609	-0.866822
Q99JW4	Lims1	-0.471745	-1.1209	-0.806303	-0.658628	-1.16932	-1.03208	-1.23924	-1.39624	1.88667	1.62029	0.773688	0.549067	0.538869	1.64125	-0.156255	0.158647	0.19135	0.261546	0.533763	-0.104423	1.97182	-0.661801	-0.98687	-0.824335
Q61187	Tsg101	-0.126077	-2.13123	-0.0321626	0.441413	-1.02755	-1.45337	-1.32355	-1.01715	1.48957	0.88348	1.10924	0.832554	0.50335	1.62337	-0.0978033	-0.173397	-0.240048	0.343232	-0.107218	0.50335	1.54073	-0.614831	-0.953882	-0.784357
P54726	Rad23a	-0.502856	-1.0775	-0.0667576	-0.676819	0.313161	-0.906741	-1.94476	-1.74641	0.669609	1.07366	1.64134	0.758909	0.776668	1.68985	-0.125069	0.660633	-0.676819	0.322469	-0.0184345	-0.164141	1.61686	-0.285359	-1.17011	-0.727734
Q99JI4	Psmd6	-0.0580091	-1.3206	-1.17071	-0.902794	-1.15718	-1.02263	-0.0580091	-0.916052	1.21002	0.984876	1.70199	0.223237	0.379391	2.20588	-0.498747	0.996231	0.028272	-0.345846	-0.295302	0.0159838	1.89306	-0.259342	-1.17925	-0.719296
P63028	Tpt1	0.262122	-0.72271	-0.786616	-0.202832	-1.31644	-1.46431	-1.40485	-1.25802	1.8513	0.958618	0.899028	0.453661	0.406191	2.12653	0.326463	0.00796932	0.156491	0.0908095	-0.358006	-0.0254009	1.40316	-0.323863	-1.07468	-0.699272
P17225	Ptbp1	-0.975973	-0.8768	-1.46294	-0.529932	-1.0673	-0.906875	-1.20053	-1.30561	2.01316	0.616441	1.26775	0.730951	0.512791	1.37697	0.449631	0.410911	-0.238822	0.570258	0.115638	0.500293	2.11849	-0.4695	-0.920234	-0.694867
Q9QZ88	Vps29	-0.520926	-1.66451	-0.91323	-0.580326	-0.61629	-0.604276	-0.556486	-1.77582	1.73508	1.00613	0.794296	0.706175	-0.111977	2.1526	0.60703	0.33814	-0.101059	0.417792	0.0228909	-0.335233	1.98017	-0.313972	-1.05932	-0.686646
Q9WV91	Ptgfrn	-0.339171	-1.4996	-0.0939002	-0.142134	-0.754446	-0.849374	-0.84254	-0.93199	1.42033	1.30342	0.753963	0.152982	0.542528	2.76978	0.227324	-0.10592	-0.84254	-0.53015	0.317538	-0.556094	1.42638	-0.0492458	-1.31049	-0.679868
Q99LF4	Rtcb	-0.423914	-0.959826	-0.692409	-0.469615	-1.41799	-0.853777	-1.54163	-0.97925	1.75545	0.301325	1.28251	0.900195	0.450871	1.81893	0.978027	0.351463	0.0892247	0.52468	-0.571014	-0.543242	1.69631	-0.160047	-1.18496	-0.672504
Q05816	Fabp5	-0.211088	-1.37264	-0.64073	-0.852549	-0.687367	-1.33332	-0.852549	-1.85563	1.49728	1.06721	0.784749	1.03907	0.511485	1.86574	-0.151742	0.739331	0.2417	-0.0271347	0.255938	-0.0177653	1.86633	-0.355874	-0.983893	-0.669883
P20060	Hexb	-0.371563	-1.64281	-0.465804	-0.755915	-0.941859	-1.68229	-1.07801	-1.12435	1.75764	0.760243	0.609703	1.33568	0.49433	1.30561	0.067121	0.876334	0.279562	0.760243	-0.00904583	-0.174826	1.92484	-0.429968	-0.901833	-0.665901
P09103	P4hb	-0.35115	-1.12656	-1.02723	-0.899854	-1.14541	-0.929882	-1.33805	-1.38411	1.97487	0.527769	0.959407	1.03651	0.720519	1.55544	0.0542088	0.541155	0.275602	0.576674	-0.1571	0.137203	1.97584	-0.406808	-0.916544	-0.661676
Q99JI6	Rap1b	-1.51874	-1.23216	-0.774422	-0.534629	-0.845246	-0.521516	-1.82351	-1.03609	1.87437	0.535673	0.778923	1.3336	0.392434	1.23244	0.626013	0.239807	0.542201	-0.0436739	0.409382	0.365154	2.14563	-0.507968	-0.812376	-0.660172
Q80U93	Nup214	-1.43926	-0.995156	-1.9057	-0.227475	-1.71578	-0.829396	-0.53075	-0.289348	0.694005	1.13102	1.76857	0.777458	0.462025	0.314196	1.31097	-0.133959	0.546009	0.506217	0.221338	0.335028	2.23466	-0.604455	-0.690615	-0.647535
P67871	Csnk2b	-0.890669	-1.43386	-0.776202	-0.595607	-0.319483	-0.730763	-2.16127	0.00258523	1.35046	0.707967	1.22882	0.65841	0.0658315	1.20055	1.61685	0.3356	-0.0930064	0.835733	-0.157217	-0.844732	1.9105	-0.181706	-1.05122	-0.616463
P62983	Rps27a	-0.425095	-0.640601	-0.974634	-0.416236	-1.00308	-0.965172	-1.78927	-1.46186	1.60377	0.457476	1.35669	0.778317	0.915382	1.54794	0.457476	0.938007	0.0738783	0.345041	-0.310641	-0.48738	1.6632	-0.084362	-1.14384	-0.614101
Q9WVL0	Gstz1	-2.07041	-0.24466	-2.02024	-0.652272	-0.41431	-0.425006	0.0762313	-0.108864	0.573469	0.288025	1.91766	0.803813	0.137192	0.583168	1.67654	1.02908	-0.0261843	-0.884704	-0.140042	-0.0984928	2.14264	-0.0392467	-1.1831	-0.611173
Q9WTP6	Ak2	-0.597514	-1.03024	-0.885296	-0.900403	-0.655518	-0.953553	-1.06118	-1.61925	1.75214	0.995321	0.967001	0.465686	0.92143	2.04244	-0.30119	0.2348	0.170967	0.676804	-0.178211	-0.0442372	1.8984	-0.320667	-0.888706	-0.604687
O35639	Anxa3	-0.834899	-1.54099	-0.732845	-0.571277	-1.18549	-1.07504	-1.03504	-1.2747	1.83875	0.668274	0.823572	1.01293	0.625655	1.8476	0.00335286	0.131603	0.32763	0.463045	0.289961	0.217913	2.00588	-0.433829	-0.761244	-0.597537
P99026	Psmb4	-0.807525	-1.5191	-1.6162	-0.466972	-0.867219	-0.987807	-1.45495	-0.428858	1.45998	0.509423	1.47539	0.862292	-0.0563356	1.43682	1.02559	0.222142	0.746197	0.327669	-0.0472162	0.186689	2.17922	-0.419717	-0.773437	-0.596577
Q5SUF2	Luc7l3	-0.335126	-1.03929	-1.35859	-0.270878	-1.06262	-1.95141	-0.768377	-1.64862	1.2379	0.9326	1.01457	1.19907	0.502967	1.04768	0.217066	0.633388	0.673384	0.69325	0.123601	0.159436	1.84701	-0.49576	-0.683617	-0.589688
P68254	Ywhaq	-0.520194	-1.22882	-1.25358	-1.41787	-0.726065	-0.929919	-1.3098	-0.929919	1.75678	0.790903	0.818765	0.974847	0.103524	1.80193	0.770896	0.582673	0.240421	0.15877	0.222399	0.0942528	2.19044	-0.270568	-0.906363	-0.588465
Q9EPC1	Parva	0.212178	-1.28487	-0.780076	-0.434582	-0.491074	-1.43029	-1.93313	-1.30289	1.04261	0.241633	1.1606	1.60267	-0.158313	0.929437	0.902559	1.32784	-0.0965654	-0.158313	0.248978	0.4016	1.58372	-0.261498	-0.912953	-0.587225
P08113	Hsp90b1	-0.902194	-1.03481	-0.95455	-0.837982	-1.12652	-1.04386	-1.33853	-1.25002	1.96278	0.526639	0.898903	1.00507	0.537466	1.70651	0.31911	0.382292	0.310392	0.480194	0.194741	0.164368	2.03073	-0.362004	-0.810924	-0.586464
Q9CX34	Sugt1	-0.915801	-0.800103	-1.07184	-0.262296	-1.45757	-1.05875	-1.45757	-1.53896	1.3802	1.15431	1.34819	0.530135	0.890797	1.17601	0.587216	0.609971	0.484278	0.287382	0.134588	-0.0201847	1.86572	-0.28721	-0.881693	-0.584452
P62751	Rpl23a	-0.987643	-1.0136	-0.901763	-1.04835	-0.666401	-0.749614	-1.02227	-1.07452	1.83658	0.629995	0.836022	0.719968	0.531879	2.42367	0.5951	0.317209	0.273528	-0.177854	-0.398166	-0.123773	1.99348	-0.0386768	-1.11221	-0.575443
P14115	Rpl27a	-0.542336	-1.7033	-0.35388	-0.319275	-1.28754	-1.47705	-0.831821	-0.97293	1.11791	1.58805	0.815443	0.465065	0.121834	2.02001	0.838619	0.455133	0.582821	-0.250733	-0.0941529	-0.171867	1.72631	-0.137718	-0.9801	-0.558909
P67984	Rpl22	-1.1896	-1.06972	-0.856767	-1.30536	-1.0369	-0.781406	-1.16943	-1.25057	1.82782	0.632673	0.787856	1.07643	1.05884	1.32918	0.132522	0.521756	0.482624	0.313007	-0.0925168	0.589546	2.18656	-0.32062	-0.75803	-0.539325
O35381	Anp32a	-0.374167	-1.33166	-0.836601	-0.66488	-1.01556	-1.17354	-1.52077	-1.29601	1.31965	0.477452	1.30043	1.05251	0.85034	1.76532	0.322667	0.581401	0.228668	0.626795	-0.151504	-0.160552	1.83934	-0.157579	-0.901659	-0.529619
Q9CR41	Hypk	-0.438687	-1.86265	-1.75597	-0.919471	0.998335	-0.849747	-0.127032	-0.629876	0.668385	1.18311	0.832385	0.556786	0.321398	2.29353	0.301947	-0.0718889	-0.388129	0.637572	-0.120115	-0.629876	2.05436	-0.09892	-0.935304	-0.517112
Q8BG05	Hnrnpa3	-0.733372	-0.955459	-1.00146	-0.805982	-1.27864	-1.1912	-1.14288	-1.61343	1.74647	0.724914	0.957091	0.796376	0.491737	1.54799	0.526421	0.463761	0.382177	0.601642	0.0802003	0.403627	1.93028	-0.298735	-0.689301	-0.494018
P56395	Cyb5a	-0.212029	-1.29312	-0.994113	-0.83394	-1.166	-0.539229	-1.48941	-1.35056	1.20442	0.157952	1.26345	1.24082	0.499738	2.12797	0.431988	0.201838	0.124809	0.223652	0.46857	-0.0668115	1.79996	-0.151277	-0.779106	-0.465191
P14869	Rplp0	-0.425624	-0.757081	-0.660812	-0.757081	-1.49139	-1.51144	-1.10707	-1.48472	1.56995	0.833954	0.713511	0.85033	0.717715	1.92233	0.00291047	0.23623	0.688209	0.332841	0.147106	0.180134	1.64209	-0.27214	-0.654864	-0.463502
Q60994	Adipoq	-0.675791	-1.44287	-0.902034	-1.18115	-1.2101	-0.763805	-1.40622	-1.4245	1.35612	0.722711	1.10382	1.05288	0.795905	0.730088	0.629416	0.792275	0.448295	0.849987	-0.0968922	0.621863	2.10934	-0.321962	-0.60307	-0.462516
P62754	Rps6	-0.81555	-1.30227	-1.09104	-1.42633	-0.851099	-1.032	-0.504569	-0.606485	1.53415	1.08841	0.860843	0.290532	0.0182615	2.27059	0.935867	0.459791	-0.338389	0.219102	0.454031	-0.163838	2.10228	-0.0223564	-0.900757	-0.461557
P17182	Eno1	0.06128	-1.08766	-1.44813	-0.710034	-1.28379	-1.03504	-1.73982	-1.28379	1.24168	0.516013	1.31889	0.911234	0.643067	1.13094	0.523129	0.733517	0.615016	0.712739	-0.0376375	0.218386	1.79309	-0.239291	-0.619828	-0.429559
Q9CPR4	Rpl17	-1.08939	-0.855636	-0.560795	-0.831897	-1.16357	-1.17186	-0.927341	-1.17186	1.82575	0.706211	0.604218	0.597793	0.552654	2.29922	0.837841	-0.140787	-0.162271	0.435211	0.166883	0.0496235	1.76792	-0.046261	-0.811131	-0.428696
P48036	Anxa5	-0.753728	-1.18905	-0.973944	-0.802959	-1.03611	-1.34387	-1.18905	-1.48394	1.57622	0.610095	0.753289	0.931734	0.730315	1.74744	0.416731	0.448161	0.42304	0.589141	0.261713	0.284762	1.89775	-0.132173	-0.578171	-0.355172
P62827	Ran	-1.03076	-1.47628	-0.710728	-0.986725	-1.24574	-0.942939	-0.787353	-1.52324	1.38788	0.984556	0.750178	0.672788	0.812919	1.81988	0.51562	0.630242	0.243794	0.435808	0.20631	0.243794	1.99997	-0.00418524	-0.666424	-0.335305
Q9CWK8	Snx2	0.134035	-1.23279	-0.893672	-1.00886	-0.444941	-1.25532	-1.06772	-1.99799	0.411692	1.01255	0.812007	1.23399	-0.286615	1.87989	0.941376	0.54362	0.629218	0.236535	0.336476	0.0165273	1.61788	-0.097992	-0.562871	-0.330431
